# Supplementary material for: (R)-2-[1-(2,6-Dichloro-3,4,5-trimeth­oxy­benzo­yl)pyrrolidin-2-yl]-4,4,5,5-tetra­methyl-4,5-dihydro-1H-imidazole-1-oxyl 3-oxide
Source: Acta Crystallogr Sect E Struct Rep Online. 2011 Mar 26;67(Pt 4):o985–6. doi: 10.1107/S1600536811010270 (PMC3099877; doi:10.1107/S1600536811010270)
Supplement: Supplementary file 1 [file e-67-0o985-sup1.cif]

##############################################################################
###                                                                        ###
###        Electronic paper (Acta Crystallographica Section E)             ###
###                                                                        ###
##############################################################################
#                                                                            #
# This CIF contains the data in a paper accepted for publication in Acta     #
# Crystallographica Section E. It conforms to the requirements of Notes      #
# for Authors for Section E, and has been peer reviewed under the auspices   #
# of the IUCr Commission on Journals.                                        #
#                                                                            #
# Full details of the Crystallographic Information File format               #
# are given in the paper "The Crystallographic Information File (CIF):       #
# a New Standard Archive File for Crystallography" by S. R. Hall, F. H.      #
# Allen and I. D. Brown [Acta Cryst. (1991), A47, 655-685].                  #
#                                                                            #
# The current version of the core CIF dictionary is obtainable from          #
# ftp://ftp.iucr.org/pub/cif_core.dic. The current version number is 2.4.    #
#                                                                            #
# Software is freely available for graphical display of the structure(s) in  #
# this CIF.  For information consult the CIF home page http://www.iucr.org/  #
# cif/home.html                                                              #
#                                                                            #
# This file may be used for bona fide research purposes within the           #
# scientific community so long as proper attribution is given to the journal # 
# article from which it was obtained.                                        #
#                                                                            #
##############################################################################
                                             
data_I
_audit_creation_method     SHELXL-97
_chemical_name_systematic
;
(<i>R</i>)-2-[1-(2,6-Dichloro-3,4,5-trimethoxybenzoyl)pyrrolidin-2-yl]-\
4,4,5,5-tetramethyl-4,5-dihydro-1<i>H</i>-imidazole-1-oxyl 3-oxide
;
_chemical_name_common     ?
_chemical_formula_moiety     'C21 H28 Cl2 N3 O6'
_chemical_formula_sum     'C21 H28 Cl2 N3 O6'
_chemical_formula_iupac     'C21 H28 Cl2 N3 O6'
_chemical_formula_weight     489.36
_chemical_melting_point     ?
_symmetry_cell_setting     orthorhombic
_symmetry_space_group_name_H-M     'P 21 21 21'
_symmetry_space_group_name_Hall     'P 2ac 2ab'
loop_
    _symmetry_equiv_pos_as_xyz
    'x, y, z'
    '-x+1/2, -y, z+1/2'
    '-x, y+1/2, -z+1/2'
    'x+1/2, -y+1/2, -z'
_cell_length_a     10.975(2)
_cell_length_b     12.255(3)
_cell_length_c     17.741(4)
_cell_angle_alpha     90.00
_cell_angle_beta     90.00
_cell_angle_gamma     90.00
_cell_volume     2386.2(8)
_cell_formula_units_Z     4
_cell_measurement_reflns_used     1127
_cell_measurement_theta_min     2.30
_cell_measurement_theta_max     16.86
_cell_measurement_temperature     296(2)
_exptl_crystal_description     block
_exptl_crystal_colour     blue
_exptl_crystal_size_max     0.38
_exptl_crystal_size_mid     0.27
_exptl_crystal_size_min     0.16
_exptl_crystal_density_diffrn     1.362
_exptl_crystal_density_meas     ?
_exptl_crystal_density_method     'not measured'
_exptl_crystal_F_000     1028
_exptl_absorpt_coefficient_mu     0.313
_exptl_absorpt_correction_type     multi-scan
_exptl_absorpt_process_details     '(SADABS; Bruker, 2007)'
_exptl_absorpt_correction_T_min     0.8916
_exptl_absorpt_correction_T_max     0.9522
_diffrn_ambient_temperature     296(2)
_diffrn_radiation_type     MoK\a
_diffrn_radiation_wavelength     0.71073
_diffrn_radiation_source     'fine-focus sealed tube'
_diffrn_radiation_monochromator     graphite
_diffrn_measurement_device_type     'Bruker APEXII CCD'
_diffrn_measurement_method     '\f and \w'
_diffrn_detector_area_resol_mean     ?
_diffrn_reflns_number     12018
_diffrn_reflns_av_R_equivalents     0.0669
_diffrn_reflns_av_sigmaI/netI     0.0902
_diffrn_reflns_theta_min     2.02
_diffrn_reflns_theta_max     25.10
_diffrn_reflns_theta_full     25.10
_diffrn_measured_fraction_theta_max     1.000
_diffrn_measured_fraction_theta_full     1.000
_diffrn_reflns_limit_h_min     -13
_diffrn_reflns_limit_h_max     12
_diffrn_reflns_limit_k_min     -12
_diffrn_reflns_limit_k_max     14
_diffrn_reflns_limit_l_min     -18
_diffrn_reflns_limit_l_max     21
_refine_special_details
;
Refinement of <i>F</i>^2^ against ALL reflections. The weighted <i>R</i>-factor
<i>wR</i> and goodness of fit <i>S</i> are based on <i>F</i>^2^, conventional
<i>R</i>-factors <i>R</i> are based on <i>F</i>, with <i>F</i> set to zero for
negative <i>F</i>^2^. The threshold expression of <i>F</i>^2^ >
\s(<i>F</i>^2^) is used only for calculating <i>R</i>-factors(gt) <i>etc</i>.
and is not relevant to the choice of reflections for refinement.
<i>R</i>-factors based on <i>F</i>^2^ are statistically about twice as large
as those based on <i>F</i>, and <i>R</i>- factors based on ALL data will be
even larger.
;
_reflns_number_total     4252
_reflns_number_gt     2217
_reflns_threshold_expression     I>2\s(I)
_refine_ls_structure_factor_coef     Fsqd
_refine_ls_matrix_type     full
_refine_ls_R_factor_all     0.1218
_refine_ls_R_factor_gt     0.0533
_refine_ls_wR_factor_gt     0.1030
_refine_ls_wR_factor_ref     0.1305
_refine_ls_goodness_of_fit_ref     1.021
_refine_ls_restrained_S_all     1.021
_refine_ls_number_reflns     4252
_refine_ls_number_parameters     297
_refine_ls_number_restraints     0
_refine_ls_hydrogen_treatment     constr
_refine_ls_weighting_scheme     calc
_refine_ls_weighting_details
         'calc w=1/[\s^2^(Fo^2^)+(0.0400P)^2^+0.1713P] where P=(Fo^2^+2Fc^2^)/3'
_atom_sites_solution_hydrogens     geom
_atom_sites_solution_primary     direct
_atom_sites_solution_secondary     difmap
_refine_ls_shift/su_max     0.000
_refine_ls_shift/su_mean     0.000
_refine_diff_density_max     0.235
_refine_diff_density_min     -0.162
_refine_ls_extinction_method     'SHELXL97 (Sheldrick, 2008)'
_refine_ls_extinction_coef     0.0025(7)
_refine_ls_extinction_expression
                                  'Fc^*^=kFc[1+0.001xFc^2^\l^3^/sin(2\q)]^-1/4^'
_refine_ls_abs_structure_details     'Flack (1983), 1834 Friedel pairs'
_refine_ls_abs_structure_Flack     0.01(10)
loop_
    _atom_type_symbol
    _atom_type_description
    _atom_type_scat_dispersion_real
    _atom_type_scat_dispersion_imag
    _atom_type_scat_source
    'C' 'C' 0.0033 0.0016
                         'International Tables Vol C Tables 4.2.6.8 and 6.1.1.4'
    'H' 'H' 0.0000 0.0000
                         'International Tables Vol C Tables 4.2.6.8 and 6.1.1.4'
    'N' 'N' 0.0061 0.0033
                         'International Tables Vol C Tables 4.2.6.8 and 6.1.1.4'
    'O' 'O' 0.0106 0.0060
                         'International Tables Vol C Tables 4.2.6.8 and 6.1.1.4'
    'Cl' 'Cl' 0.1484 0.1585
                         'International Tables Vol C Tables 4.2.6.8 and 6.1.1.4'
_computing_data_collection     'APEX2 (Bruker, 2007)'
_computing_cell_refinement     'SAINT (Bruker, 2007)'
_computing_data_reduction     'SAINT (Bruker, 2007)'
_computing_structure_solution     'SHELXS97 (Sheldrick, 2008)'
_computing_structure_refinement     'SHELXL97 (Sheldrick, 2008)'
_computing_molecular_graphics
   'ORTEPIII (Burnett & Johnson, 1996) and ORTEP-3 for Windows (Farrugia, 1997)'
_computing_publication_material
                             'SHELXTL (Sheldrick, 2008) and PLATON (Spek, 2009)'
loop_
    _atom_site_type_symbol
    _atom_site_label
    _atom_site_fract_x
    _atom_site_fract_y
    _atom_site_fract_z
    _atom_site_U_iso_or_equiv
    _atom_site_adp_type
    _atom_site_calc_flag
    _atom_site_refinement_flags
    _atom_site_occupancy
    _atom_site_disorder_assembly
    _atom_site_disorder_group
    Cl Cl1 0.54734(13) 0.50531(12) -0.00306(8) 0.0831(5) Uani d . 1 . .
    Cl Cl2 0.85841(13) 0.71203(11) 0.18279(8) 0.0843(5) Uani d . 1 . .
    N N1 0.6828(4) 0.9676(3) 0.1322(2) 0.0620(11) Uani d . 1 . .
    N N2 0.4878(4) 0.9819(3) 0.1078(2) 0.0610(11) Uani d . 1 . .
    N N3 0.6736(3) 0.7723(3) 0.03080(19) 0.0511(10) Uani d . 1 . .
    O O1 0.3875(3) 0.9782(3) 0.0717(2) 0.0963(13) Uani d . 1 . .
    O O2 0.7966(3) 0.9505(3) 0.1213(2) 0.0897(12) Uani d . 1 . .
    O O3 0.5442(3) 0.7190(3) 0.12213(17) 0.0648(9) Uani d . 1 . .
    O O4 0.6903(4) 0.3135(3) 0.0339(2) 0.0835(11) Uani d . 1 . .
    O O5 0.8841(4) 0.3034(3) 0.1329(2) 0.0840(11) Uani d . 1 . .
    O O6 0.9682(3) 0.4954(3) 0.2006(2) 0.0741(10) Uani d . 1 . .
    C C1 0.6747(6) 0.9565(5) 0.2688(3) 0.106(2) Uani d . 1 . .
    H H1A 0.6584 0.8809 0.2591 0.160 Uiso calc R 1 . .
    H H1B 0.6307 0.9794 0.3128 0.160 Uiso calc R 1 . .
    H H1C 0.7605 0.9666 0.2769 0.160 Uiso calc R 1 . .
    C C2 0.6345(5) 1.0242(4) 0.2016(2) 0.0634(13) Uani d . 1 . .
    C C3 0.6941(6) 1.1358(4) 0.2038(3) 0.104(2) Uani d . 1 . .
    H H3A 0.7810 1.1274 0.2056 0.157 Uiso calc R 1 . .
    H H3B 0.6670 1.1745 0.2477 0.157 Uiso calc R 1 . .
    H H3C 0.6719 1.1760 0.1594 0.157 Uiso calc R 1 . .
    C C4 0.4234(6) 0.9421(6) 0.2350(4) 0.137(3) Uani d . 1 . .
    H H4A 0.4187 0.9680 0.2860 0.205 Uiso calc R 1 . .
    H H4B 0.4643 0.8728 0.2341 0.205 Uiso calc R 1 . .
    H H4C 0.3427 0.9339 0.2149 0.205 Uiso calc R 1 . .
    C C5 0.4950(5) 1.0246(4) 0.1868(3) 0.0706(15) Uani d . 1 . .
    C C6 0.4332(7) 1.1325(5) 0.1905(4) 0.129(3) Uani d . 1 . .
    H H6A 0.4699 1.1812 0.1547 0.194 Uiso calc R 1 . .
    H H6B 0.4416 1.1621 0.2403 0.194 Uiso calc R 1 . .
    H H6C 0.3484 1.1237 0.1788 0.194 Uiso calc R 1 . .
    C C7 0.5945(5) 0.9425(4) 0.0838(3) 0.0547(12) Uani d . 1 . .
    C C8 0.6088(4) 0.8744(3) 0.0148(2) 0.0523(12) Uani d . 1 . .
    H H8 0.5279 0.8571 -0.0053 0.063 Uiso calc R 1 . .
    C C9 0.6861(5) 0.9281(4) -0.0482(3) 0.0736(15) Uani d . 1 . .
    H H9A 0.6349 0.9666 -0.0840 0.088 Uiso calc R 1 . .
    H H9B 0.7451 0.9786 -0.0273 0.088 Uiso calc R 1 . .
    C C10 0.7487(5) 0.8315(5) -0.0850(3) 0.0785(17) Uani d . 1 . .
    H H10A 0.6946 0.7946 -0.1199 0.094 Uiso calc R 1 . .
    H H10B 0.8218 0.8540 -0.1116 0.094 Uiso calc R 1 . .
    C C11 0.7795(4) 0.7592(4) -0.0183(3) 0.0674(15) Uani d . 1 . .
    H H11A 0.7893 0.6838 -0.0338 0.081 Uiso calc R 1 . .
    H H11B 0.8534 0.7835 0.0065 0.081 Uiso calc R 1 . .
    C C12 0.6345(4) 0.7020(4) 0.0830(3) 0.0527(12) Uani d . 1 . .
    C C13 0.7062(4) 0.5988(4) 0.0917(3) 0.0496(11) Uani d . 1 . .
    C C14 0.6708(4) 0.5020(4) 0.0577(2) 0.0594(12) Uani d . 1 . .
    C C15 0.7333(5) 0.4047(4) 0.0686(3) 0.0593(14) Uani d . 1 . .
    C C16 0.8309(5) 0.4042(4) 0.1181(3) 0.0604(13) Uani d . 1 . .
    C C17 0.8696(4) 0.4979(4) 0.1537(2) 0.0546(11) Uani d . 1 . .
    C C18 0.8091(5) 0.5945(4) 0.1389(3) 0.0565(12) Uani d . 1 . .
    C C19 0.7769(6) 0.2553(6) -0.0120(5) 0.133(3) Uani d . 1 . .
    H H19A 0.8400 0.3044 -0.0280 0.199 Uiso calc R 1 . .
    H H19B 0.7363 0.2259 -0.0554 0.199 Uiso calc R 1 . .
    H H19C 0.8121 0.1970 0.0168 0.199 Uiso calc R 1 . .
    C C20 1.0077(5) 0.2909(5) 0.1148(4) 0.115(2) Uani d . 1 . .
    H H20A 1.0224 0.3193 0.0652 0.172 Uiso calc R 1 . .
    H H20B 1.0287 0.2149 0.1160 0.172 Uiso calc R 1 . .
    H H20C 1.0565 0.3299 0.1507 0.172 Uiso calc R 1 . .
    C C21 0.9414(5) 0.4668(5) 0.2767(3) 0.106(2) Uani d . 1 . .
    H H21A 0.8876 0.5202 0.2981 0.159 Uiso calc R 1 . .
    H H21B 1.0156 0.4644 0.3053 0.159 Uiso calc R 1 . .
    H H21C 0.9030 0.3964 0.2779 0.159 Uiso calc R 1 . .
loop_
    _atom_site_aniso_label
    _atom_site_aniso_U_11
    _atom_site_aniso_U_22
    _atom_site_aniso_U_33
    _atom_site_aniso_U_12
    _atom_site_aniso_U_13
    _atom_site_aniso_U_23
    Cl1 0.0821(9) 0.0807(9) 0.0865(10) 0.0042(8) -0.0286(8) -0.0133(8)
    Cl2 0.0864(11) 0.0714(9) 0.0951(10) -0.0046(8) -0.0274(9) -0.0111(7)
    N1 0.049(3) 0.071(3) 0.066(3) -0.003(2) -0.003(2) -0.011(2)
    N2 0.049(3) 0.062(3) 0.072(3) 0.003(2) -0.006(2) -0.024(2)
    N3 0.047(2) 0.055(2) 0.052(2) 0.009(2) 0.0078(19) 0.0005(19)
    O1 0.056(2) 0.103(3) 0.130(3) 0.015(2) -0.017(2) -0.052(2)
    O2 0.054(2) 0.110(3) 0.105(3) 0.001(2) -0.014(2) -0.015(2)
    O3 0.056(2) 0.074(2) 0.065(2) 0.0052(19) 0.0137(19) 0.0060(18)
    O4 0.088(3) 0.059(2) 0.103(3) -0.005(2) -0.010(2) -0.013(2)
    O5 0.073(3) 0.061(2) 0.118(3) 0.007(2) 0.001(2) 0.018(2)
    O6 0.053(2) 0.090(2) 0.079(3) 0.006(2) -0.0084(19) 0.012(2)
    C1 0.141(6) 0.108(5) 0.070(4) -0.009(4) -0.021(4) 0.014(3)
    C2 0.085(4) 0.053(3) 0.053(3) -0.005(3) -0.006(3) -0.007(2)
    C3 0.145(6) 0.073(4) 0.095(5) -0.035(4) 0.014(4) -0.013(3)
    C4 0.110(6) 0.158(7) 0.142(6) -0.001(5) 0.067(5) 0.019(5)
    C5 0.089(4) 0.061(4) 0.062(3) 0.010(3) 0.003(3) -0.015(3)
    C6 0.146(6) 0.113(5) 0.129(6) 0.061(5) -0.032(5) -0.064(5)
    C7 0.050(3) 0.060(3) 0.054(3) -0.002(3) -0.004(3) -0.001(2)
    C8 0.051(3) 0.058(3) 0.048(3) 0.004(2) -0.004(2) -0.006(2)
    C9 0.092(4) 0.067(4) 0.062(3) 0.013(3) 0.009(3) 0.006(3)
    C10 0.083(4) 0.087(4) 0.065(4) 0.014(3) 0.029(3) 0.011(3)
    C11 0.071(4) 0.065(4) 0.066(4) 0.011(3) 0.021(3) 0.007(3)
    C12 0.053(3) 0.055(3) 0.050(3) 0.001(3) -0.002(3) 0.000(2)
    C13 0.045(3) 0.053(3) 0.051(3) 0.002(2) 0.003(2) 0.001(2)
    C14 0.056(3) 0.067(4) 0.056(3) -0.002(3) -0.002(2) 0.003(3)
    C15 0.059(4) 0.054(3) 0.065(3) -0.010(3) 0.002(3) -0.005(3)
    C16 0.062(4) 0.049(3) 0.071(3) 0.001(3) 0.005(3) 0.011(3)
    C17 0.050(3) 0.055(3) 0.059(3) -0.004(3) -0.008(2) 0.004(3)
    C18 0.061(3) 0.051(3) 0.057(3) -0.004(3) 0.001(3) 0.002(2)
    C19 0.142(6) 0.124(6) 0.132(6) -0.007(5) 0.017(5) -0.062(5)
    C20 0.070(4) 0.094(5) 0.180(7) 0.017(4) -0.001(4) 0.004(5)
    C21 0.083(4) 0.157(6) 0.078(4) 0.005(4) -0.019(4) 0.026(4)
_geom_special_details
;
All e.s.d.'s (except the e.s.d. in the dihedral angle between two l.s. planes)
are estimated using the full covariance matrix. The cell e.s.d.'s are taken
into account individually in the estimation of e.s.d.'s in distances, angles
and torsion angles; correlations between e.s.d.'s in cell parameters are only
used when they are defined by crystal symmetry. An approximate (isotropic)
treatment of cell e.s.d.'s is used for estimating e.s.d.'s involving l.s.
planes.
;
loop_
    _geom_bond_atom_site_label_1
    _geom_bond_atom_site_label_2
    _geom_bond_site_symmetry_2
    _geom_bond_distance
    _geom_bond_publ_flag
    Cl1 C14 . 1.731(5) ?
    Cl2 C18 . 1.724(5) ?
    N1 O2 . 1.281(5) ?
    N1 C7 . 1.331(5) ?
    N1 C2 . 1.510(6) ?
    N2 O1 . 1.274(4) ?
    N2 C7 . 1.336(5) ?
    N2 C5 . 1.499(6) ?
    N3 C12 . 1.335(5) ?
    N3 C11 . 1.461(5) ?
    N3 C8 . 1.468(5) ?
    O3 C12 . 1.228(5) ?
    O4 C15 . 1.359(5) ?
    O4 C19 . 1.441(7) ?
    O5 C16 . 1.391(5) ?
    O5 C20 . 1.403(6) ?
    O6 C17 . 1.366(5) ?
    O6 C21 . 1.425(6) ?
    C1 C2 . 1.517(6) ?
    C1 H1A . 0.9600 ?
    C1 H1B . 0.9600 ?
    C1 H1C . 0.9600 ?
    C2 C3 . 1.516(6) ?
    C2 C5 . 1.554(7) ?
    C3 H3A . 0.9600 ?
    C3 H3B . 0.9600 ?
    C3 H3C . 0.9600 ?
    C4 C5 . 1.539(7) ?
    C4 H4A . 0.9600 ?
    C4 H4B . 0.9600 ?
    C4 H4C . 0.9600 ?
    C5 C6 . 1.487(7) ?
    C6 H6A . 0.9600 ?
    C6 H6B . 0.9600 ?
    C6 H6C . 0.9600 ?
    C7 C8 . 1.490(6) ?
    C8 C9 . 1.550(6) ?
    C8 H8 . 0.9800 ?
    C9 C10 . 1.516(6) ?
    C9 H9A . 0.9700 ?
    C9 H9B . 0.9700 ?
    C10 C11 . 1.516(6) ?
    C10 H10A . 0.9700 ?
    C10 H10B . 0.9700 ?
    C11 H11A . 0.9700 ?
    C11 H11B . 0.9700 ?
    C12 C13 . 1.497(6) ?
    C13 C14 . 1.387(6) ?
    C13 C18 . 1.407(6) ?
    C14 C15 . 1.390(6) ?
    C15 C16 . 1.386(6) ?
    C16 C17 . 1.377(6) ?
    C17 C18 . 1.383(6) ?
    C19 H19A . 0.9600 ?
    C19 H19B . 0.9600 ?
    C19 H19C . 0.9600 ?
    C20 H20A . 0.9600 ?
    C20 H20B . 0.9600 ?
    C20 H20C . 0.9600 ?
    C21 H21A . 0.9600 ?
    C21 H21B . 0.9600 ?
    C21 H21C . 0.9600 ?
loop_
    _geom_angle_atom_site_label_1
    _geom_angle_atom_site_label_2
    _geom_angle_atom_site_label_3
    _geom_angle_site_symmetry_1
    _geom_angle_site_symmetry_3
    _geom_angle
    _geom_angle_publ_flag
    O2 N1 C7 . . 125.1(4) ?
    O2 N1 C2 . . 122.7(4) ?
    C7 N1 C2 . . 112.1(4) ?
    O1 N2 C7 . . 125.7(4) ?
    O1 N2 C5 . . 121.9(4) ?
    C7 N2 C5 . . 112.2(4) ?
    C12 N3 C11 . . 126.8(4) ?
    C12 N3 C8 . . 121.9(4) ?
    C11 N3 C8 . . 111.3(3) ?
    C15 O4 C19 . . 115.7(5) ?
    C16 O5 C20 . . 117.4(4) ?
    C17 O6 C21 . . 114.8(4) ?
    C2 C1 H1A . . 109.5 ?
    C2 C1 H1B . . 109.5 ?
    H1A C1 H1B . . 109.5 ?
    C2 C1 H1C . . 109.5 ?
    H1A C1 H1C . . 109.5 ?
    H1B C1 H1C . . 109.5 ?
    N1 C2 C1 . . 106.7(4) ?
    N1 C2 C3 . . 106.5(4) ?
    C1 C2 C3 . . 110.3(4) ?
    N1 C2 C5 . . 102.1(4) ?
    C1 C2 C5 . . 114.9(4) ?
    C3 C2 C5 . . 115.3(4) ?
    C2 C3 H3A . . 109.5 ?
    C2 C3 H3B . . 109.5 ?
    H3A C3 H3B . . 109.5 ?
    C2 C3 H3C . . 109.5 ?
    H3A C3 H3C . . 109.5 ?
    H3B C3 H3C . . 109.5 ?
    C5 C4 H4A . . 109.5 ?
    C5 C4 H4B . . 109.5 ?
    H4A C4 H4B . . 109.5 ?
    C5 C4 H4C . . 109.5 ?
    H4A C4 H4C . . 109.5 ?
    H4B C4 H4C . . 109.5 ?
    C6 C5 N2 . . 109.1(4) ?
    C6 C5 C4 . . 109.1(5) ?
    N2 C5 C4 . . 105.3(5) ?
    C6 C5 C2 . . 116.4(5) ?
    N2 C5 C2 . . 102.1(4) ?
    C4 C5 C2 . . 114.0(5) ?
    C5 C6 H6A . . 109.5 ?
    C5 C6 H6B . . 109.5 ?
    H6A C6 H6B . . 109.5 ?
    C5 C6 H6C . . 109.5 ?
    H6A C6 H6C . . 109.5 ?
    H6B C6 H6C . . 109.5 ?
    N1 C7 N2 . . 110.5(4) ?
    N1 C7 C8 . . 125.6(4) ?
    N2 C7 C8 . . 123.8(4) ?
    N3 C8 C7 . . 111.7(4) ?
    N3 C8 C9 . . 103.6(4) ?
    C7 C8 C9 . . 114.4(4) ?
    N3 C8 H8 . . 109.0 ?
    C7 C8 H8 . . 109.0 ?
    C9 C8 H8 . . 109.0 ?
    C10 C9 C8 . . 103.1(4) ?
    C10 C9 H9A . . 111.1 ?
    C8 C9 H9A . . 111.1 ?
    C10 C9 H9B . . 111.1 ?
    C8 C9 H9B . . 111.1 ?
    H9A C9 H9B . . 109.1 ?
    C11 C10 C9 . . 102.8(4) ?
    C11 C10 H10A . . 111.2 ?
    C9 C10 H10A . . 111.2 ?
    C11 C10 H10B . . 111.2 ?
    C9 C10 H10B . . 111.2 ?
    H10A C10 H10B . . 109.1 ?
    N3 C11 C10 . . 103.0(4) ?
    N3 C11 H11A . . 111.2 ?
    C10 C11 H11A . . 111.2 ?
    N3 C11 H11B . . 111.2 ?
    C10 C11 H11B . . 111.2 ?
    H11A C11 H11B . . 109.1 ?
    O3 C12 N3 . . 122.9(4) ?
    O3 C12 C13 . . 120.6(4) ?
    N3 C12 C13 . . 116.6(4) ?
    C14 C13 C18 . . 116.9(4) ?
    C14 C13 C12 . . 122.0(4) ?
    C18 C13 C12 . . 121.0(4) ?
    C13 C14 C15 . . 122.4(4) ?
    C13 C14 Cl1 . . 118.0(4) ?
    C15 C14 Cl1 . . 119.6(4) ?
    O4 C15 C16 . . 123.5(5) ?
    O4 C15 C14 . . 118.1(5) ?
    C16 C15 C14 . . 118.3(4) ?
    C17 C16 C15 . . 121.7(5) ?
    C17 C16 O5 . . 121.6(5) ?
    C15 C16 O5 . . 116.6(4) ?
    O6 C17 C16 . . 120.3(5) ?
    O6 C17 C18 . . 121.0(4) ?
    C16 C17 C18 . . 118.6(4) ?
    C17 C18 C13 . . 122.0(4) ?
    C17 C18 Cl2 . . 118.6(4) ?
    C13 C18 Cl2 . . 119.3(4) ?
    O4 C19 H19A . . 109.5 ?
    O4 C19 H19B . . 109.5 ?
    H19A C19 H19B . . 109.5 ?
    O4 C19 H19C . . 109.5 ?
    H19A C19 H19C . . 109.5 ?
    H19B C19 H19C . . 109.5 ?
    O5 C20 H20A . . 109.5 ?
    O5 C20 H20B . . 109.5 ?
    H20A C20 H20B . . 109.5 ?
    O5 C20 H20C . . 109.5 ?
    H20A C20 H20C . . 109.5 ?
    H20B C20 H20C . . 109.5 ?
    O6 C21 H21A . . 109.5 ?
    O6 C21 H21B . . 109.5 ?
    H21A C21 H21B . . 109.5 ?
    O6 C21 H21C . . 109.5 ?
    H21A C21 H21C . . 109.5 ?
    H21B C21 H21C . . 109.5 ?
loop_
    _geom_torsion_atom_site_label_1
    _geom_torsion_atom_site_label_2
    _geom_torsion_atom_site_label_3
    _geom_torsion_atom_site_label_4
    _geom_torsion_site_symmetry_1
    _geom_torsion_site_symmetry_2
    _geom_torsion_site_symmetry_3
    _geom_torsion_site_symmetry_4
    _geom_torsion
    _geom_torsion_publ_flag
    O2 N1 C2 C1 . . . . -59.4(5) ?
    C7 N1 C2 C1 . . . . 123.1(5) ?
    O2 N1 C2 C3 . . . . 58.4(6) ?
    C7 N1 C2 C3 . . . . -119.1(5) ?
    O2 N1 C2 C5 . . . . 179.6(4) ?
    C7 N1 C2 C5 . . . . 2.2(5) ?
    O1 N2 C5 C6 . . . . -50.3(7) ?
    C7 N2 C5 C6 . . . . 134.2(5) ?
    O1 N2 C5 C4 . . . . 66.7(6) ?
    C7 N2 C5 C4 . . . . -108.8(5) ?
    O1 N2 C5 C2 . . . . -173.9(4) ?
    C7 N2 C5 C2 . . . . 10.5(5) ?
    N1 C2 C5 C6 . . . . -125.7(5) ?
    C1 C2 C5 C6 . . . . 119.3(5) ?
    C3 C2 C5 C6 . . . . -10.7(7) ?
    N1 C2 C5 N2 . . . . -7.0(5) ?
    C1 C2 C5 N2 . . . . -122.1(4) ?
    C3 C2 C5 N2 . . . . 107.9(5) ?
    N1 C2 C5 C4 . . . . 105.9(5) ?
    C1 C2 C5 C4 . . . . -9.2(6) ?
    C3 C2 C5 C4 . . . . -139.1(5) ?
    O2 N1 C7 N2 . . . . -172.9(5) ?
    C2 N1 C7 N2 . . . . 4.5(5) ?
    O2 N1 C7 C8 . . . . 10.8(7) ?
    C2 N1 C7 C8 . . . . -171.8(4) ?
    O1 N2 C7 N1 . . . . 174.9(5) ?
    C5 N2 C7 N1 . . . . -9.8(5) ?
    O1 N2 C7 C8 . . . . -8.7(8) ?
    C5 N2 C7 C8 . . . . 166.6(4) ?
    C12 N3 C8 C7 . . . . 56.3(5) ?
    C11 N3 C8 C7 . . . . -125.3(4) ?
    C12 N3 C8 C9 . . . . 179.9(4) ?
    C11 N3 C8 C9 . . . . -1.7(5) ?
    N1 C7 C8 N3 . . . . 48.9(6) ?
    N2 C7 C8 N3 . . . . -127.0(5) ?
    N1 C7 C8 C9 . . . . -68.5(6) ?
    N2 C7 C8 C9 . . . . 115.6(5) ?
    N3 C8 C9 C10 . . . . 25.2(5) ?
    C7 C8 C9 C10 . . . . 147.1(4) ?
    C8 C9 C10 C11 . . . . -38.9(5) ?
    C12 N3 C11 C10 . . . . 155.8(4) ?
    C8 N3 C11 C10 . . . . -22.5(5) ?
    C9 C10 C11 N3 . . . . 37.7(5) ?
    C11 N3 C12 O3 . . . . -179.9(4) ?
    C8 N3 C12 O3 . . . . -1.8(7) ?
    C11 N3 C12 C13 . . . . -0.4(6) ?
    C8 N3 C12 C13 . . . . 177.7(4) ?
    O3 C12 C13 C14 . . . . 81.7(6) ?
    N3 C12 C13 C14 . . . . -97.8(5) ?
    O3 C12 C13 C18 . . . . -94.3(6) ?
    N3 C12 C13 C18 . . . . 86.2(5) ?
    C18 C13 C14 C15 . . . . -0.5(7) ?
    C12 C13 C14 C15 . . . . -176.7(4) ?
    C18 C13 C14 Cl1 . . . . -178.0(3) ?
    C12 C13 C14 Cl1 . . . . 5.8(6) ?
    C19 O4 C15 C16 . . . . -58.5(7) ?
    C19 O4 C15 C14 . . . . 126.1(6) ?
    C13 C14 C15 O4 . . . . 178.9(4) ?
    Cl1 C14 C15 O4 . . . . -3.6(6) ?
    C13 C14 C15 C16 . . . . 3.1(7) ?
    Cl1 C14 C15 C16 . . . . -179.3(4) ?
    O4 C15 C16 C17 . . . . -178.3(4) ?
    C14 C15 C16 C17 . . . . -2.8(7) ?
    O4 C15 C16 O5 . . . . -1.3(7) ?
    C14 C15 C16 O5 . . . . 174.2(4) ?
    C20 O5 C16 C17 . . . . -63.0(7) ?
    C20 O5 C16 C15 . . . . 120.0(5) ?
    C21 O6 C17 C16 . . . . -86.5(6) ?
    C21 O6 C17 C18 . . . . 95.5(5) ?
    C15 C16 C17 O6 . . . . -178.2(4) ?
    O5 C16 C17 O6 . . . . 4.9(7) ?
    C15 C16 C17 C18 . . . . -0.2(7) ?
    O5 C16 C17 C18 . . . . -177.1(4) ?
    O6 C17 C18 C13 . . . . -178.9(4) ?
    C16 C17 C18 C13 . . . . 3.1(7) ?
    O6 C17 C18 Cl2 . . . . -1.5(6) ?
    C16 C17 C18 Cl2 . . . . -179.5(4) ?
    C14 C13 C18 C17 . . . . -2.7(7) ?
    C12 C13 C18 C17 . . . . 173.5(4) ?
    C14 C13 C18 Cl2 . . . . 179.8(3) ?
    C12 C13 C18 Cl2 . . . . -3.9(6) ?
loop_
    _geom_hbond_atom_site_label_D
    _geom_hbond_atom_site_label_H
    _geom_hbond_atom_site_label_A
    _geom_hbond_site_symmetry_A
    _geom_hbond_distance_DH
    _geom_hbond_distance_HA
    _geom_hbond_distance_DA
    _geom_hbond_angle_DHA
    C6 H6B O3 3_655 0.96 2.54 3.498(8) 173
    C11 H11A O1 4_565 0.97 2.36 3.281(6) 159
    C21 H21B O2 3_745 0.96 2.44 3.403(6) 178
    C4 H4A Cg3 3_655 0.96 2.86 3.619(7) 136
data_global
_journal_date_recd_electronic     2011-03-13
_journal_date_accepted     2011-03-18
_journal_name_full     'Acta Crystallographica, Section E'
_journal_year     2011
_journal_volume     67
_journal_issue      4
_journal_page_first     o985
_journal_page_last     o986
_journal_paper_category     QO
_journal_coeditor_code     DN2666
_publ_contact_author_name     'Prof. Sun, Xiao-Li'
_publ_contact_author_address
;
Department of Chemistry
School of Pharmacy
Fourth Military Medical University
Changle West Road 17, 710032, Xi-An
China
;
_publ_contact_author_email     'xiaoli_sun@yahoo.cn'
_publ_contact_author_fax     '+86-29-8477-6945'
_publ_contact_author_phone     '+86-29-8477-4470'
_publ_section_title
;\
(<i>R</i>)-2-[1-(2,6-Dichloro-3,4,5-trimethoxybenzoyl)pyrrolidin-2-yl]-4,4,5,5-\
tetramethyl-4,5-dihydro-1<i>H</i>-imidazole-1-oxyl 3-oxide
;
loop_
    _publ_author_name
    _publ_author_address
    'Wang, Hai-Bo'
;
Department of Chemistry
School of Pharmacy
Fourth Military Medical University
Changle West Road 17, 710032 Xi-An
People's Republic of China
;
    'Xiang, Zhuo'
;
Department of Chemistry
School of Pharmacy
Fourth Military Medical University
Changle West Road 17, 710032 Xi-An
People's Republic of China
;
    'Jing, Lin-Lin'
;
Department of Pharmacy,
Lanzhou General Hospital,
Lanzhou Command, Lanzhou 730050,
People's Republic of China
;
    'Tian, Min'
;
Department of Chemistry
School of Pharmacy
Fourth Military Medical University
Changle West Road 17, 710032 Xi-An
People's Republic of China
;
    'Sun, Xiao-Li'
;
Department of Chemistry
School of Pharmacy
Fourth Military Medical University
Changle West Road 17, 710032 Xi-An
People's Republic of China
;
