# Supplementary material for: (R)-2-[1-(2,6-Dichloro-3,4,5-trimeth­oxy­benzo­yl)pyrrolidin-2-yl]-4,4,5,5-tetra­methyl-4,5-dihydro-1H-imidazole-1-oxyl 3-oxide
Source: Acta Crystallogr Sect E Struct Rep Online. 2011 Mar 26;67(Pt 4):o985–6. doi: 10.1107/S1600536811010270 (PMC3099877; doi:10.1107/S1600536811010270)
Supplement: Supplementary file 2 [file e-67-0o985-Isup2.hkl]

# 
# h,k,l, Fc-squared, Fo-squared, sigma(Fo-squared) and status flag 
# 
data_I
_shelx_title ' xb4280_0m in P2(1)2(1)2(1)' 
_shelx_refln_list_code          4 
_shelx_F_calc_maximum      193.14 
_exptl_crystal_F_000      1028.00 
_reflns_d_resolution_high  0.8378 
 
loop_ 
 _symmetry_equiv_pos_as_xyz 
 'x, y, z' 
 '-x+1/2, -y, z+1/2' 
 '-x, y+1/2, -z+1/2' 
 'x+1/2, -y+1/2, -z' 
 
_cell_length_a    10.9755 
_cell_length_b    12.2551 
_cell_length_c    17.7408 
_cell_angle_alpha  90.000 
_cell_angle_beta   90.000 
_cell_angle_gamma  90.000 
 
_shelx_F_squared_multiplier     1.000 
 
loop_ 
 _refln_index_h 
 _refln_index_k 
 _refln_index_l 
 _refln_F_squared_calc 
 _refln_F_squared_meas 
 _refln_F_squared_sigma 
 _refln_observed_status 
   2   0   0     2217.27     2005.74    101.65 o 
   4   0   0      481.55      457.01     34.38 o 
   6   0   0     2755.60     3003.16     99.15 o 
   8   0   0       57.42       70.81     13.68 o 
  10   0   0        0.93       19.88     27.12 o 
  12   0   0       93.98      169.57     52.43 o 
   1   1   0     1929.64     2133.16     63.15 o 
   2   1   0      965.68     1011.61     33.50 o 
   3   1   0    15791.26    15306.06    379.96 o 
   4   1   0     2336.30     2441.52     67.24 o 
   5   1   0     2821.33     2701.89     75.38 o 
   6   1   0        2.24       -2.19      5.06 o 
   7   1   0      603.19      602.10     26.45 o 
   8   1   0        1.74       -8.49      6.59 o 
   9   1   0      584.29      594.78     32.62 o 
  10   1   0       26.07       33.37     16.56 o 
  11   1   0        3.28      -12.61     18.94 o 
  12   1   0       24.39       69.38     28.81 o 
  13   1   0        9.57       13.53     27.30 o 
   0   2   0    16830.58    15416.14    730.20 o 
   1   2   0      167.06      180.69      9.65 o 
   2   2   0     8872.82     8675.91    249.72 o 
   3   2   0     2095.54     2108.44     57.45 o 
   4   2   0      415.74      383.88     30.44 o 
   5   2   0       56.22       67.88      7.21 o 
   6   2   0        0.16       -3.64      4.17 o 
   7   2   0       13.86       13.57      8.27 o 
   8   2   0      360.08      401.95     28.13 o 
   9   2   0        6.10        4.76      9.54 o 
  10   2   0       76.02       81.64     33.93 o 
  11   2   0       31.44        9.61     22.93 o 
  12   2   0        6.48       -7.79     33.44 o 
   1   3   0     1024.67     1034.79     35.92 o 
   2   3   0     1120.86     1158.00     40.36 o 
   3   3   0     1848.58     1753.67     49.53 o 
   4   3   0      162.79      162.34      9.28 o 
   5   3   0     4227.26     4308.86    115.04 o 
   6   3   0      133.02      128.45     22.01 o 
   7   3   0      174.37      165.10     18.08 o 
   8   3   0        6.23       -1.58     10.20 o 
   9   3   0      162.88      159.22     29.97 o 
  10   3   0       22.34       51.23     17.21 o 
  11   3   0        3.85        5.78     34.71 o 
  12   3   0        0.02        0.66     26.39 o 
   0   4   0    36963.94    35844.32   1694.87 o 
   1   4   0     1770.87     1751.38     58.40 o 
   2   4   0     5818.61     5676.91    169.45 o 
   3   4   0      466.87      418.46     22.48 o 
   4   4   0        5.92        8.77      5.68 o 
   5   4   0      442.70      511.45     27.51 o 
   6   4   0      980.41     1025.86     37.30 o 
   7   4   0        1.72       -4.51      8.49 o 
   8   4   0       26.00       12.48     10.88 o 
   9   4   0       83.95       94.49     18.64 o 
  10   4   0      153.29      171.91     37.78 o 
  11   4   0       14.37       16.99     29.65 o 
  12   4   0       21.14       -4.70     35.43 o 
   1   5   0     1727.85     1706.77     59.00 o 
   2   5   0       34.76       55.17      8.90 o 
   3   5   0    10887.25    11403.97    333.32 o 
   4   5   0      201.23      212.74     17.69 o 
   5   5   0        1.44        9.73      6.83 o 
   6   5   0      447.81      473.63     29.39 o 
   7   5   0       50.49       21.47     12.56 o 
   8   5   0       87.07       59.68     14.36 o 
   9   5   0      609.69      766.68     43.77 o 
  10   5   0      171.12      194.15     39.77 o 
  11   5   0       42.10       69.34     27.99 o 
  12   5   0        5.07      -12.65     37.24 o 
   0   6   0     2379.63     2004.88    116.42 o 
   1   6   0        4.17       13.56      7.41 o 
   2   6   0     4755.11     4607.31    144.04 o 
   3   6   0     3139.95     3411.24    111.01 o 
   4   6   0        0.07        0.27      5.48 o 
   5   6   0       79.57       68.35     17.39 o 
   6   6   0       25.47       17.83     10.31 o 
   7   6   0       11.24        8.52     10.21 o 
   8   6   0       89.97       83.40     18.27 o 
   9   6   0       57.60       26.13     18.21 o 
  10   6   0       49.78       27.80     23.90 o 
  11   6   0       55.31       92.92     47.36 o 
   1   7   0      280.54      260.73     24.23 o 
   2   7   0      163.01      169.49     17.24 o 
   3   7   0       99.59      111.88     15.17 o 
   4   7   0      107.20      126.77     16.20 o 
   5   7   0      845.60      924.34     43.68 o 
   6   7   0       17.50       25.00     10.32 o 
   7   7   0      328.65      365.45     51.53 o 
   8   7   0        6.27       -7.32     11.12 o 
   9   7   0       24.19       28.89     16.37 o 
  10   7   0        0.53      -13.02     18.25 o 
  11   7   0        5.40      -23.50     30.73 o 
   0   8   0      449.24      386.30     45.21 o 
   1   8   0        5.16       12.99     11.03 o 
   2   8   0      595.48      578.57     69.09 o 
   3   8   0      180.01      176.63     19.62 o 
   4   8   0      263.12      255.63     28.73 o 
   5   8   0        1.56        6.62      8.93 o 
   6   8   0        0.03        0.02      9.27 o 
   7   8   0        7.22       -3.73     10.41 o 
   8   8   0        4.32        3.89     12.07 o 
   9   8   0       27.70       11.44     19.21 o 
  10   8   0       30.10       54.40     27.16 o 
   1   9   0     1623.99     1787.47     83.44 o 
   2   9   0        2.53       -0.75     10.04 o 
   3   9   0      320.14      325.66     32.22 o 
   4   9   0        2.43        2.89      9.73 o 
   5   9   0       42.08       28.30     12.83 o 
   6   9   0       75.84       49.18     15.27 o 
   7   9   0       85.63       83.75     25.88 o 
   8   9   0       11.39       -4.24     13.85 o 
   9   9   0       61.74       89.63     20.37 o 
  10   9   0       22.10       13.15     22.74 o 
   0  10   0     1967.09     2272.30    145.57 o 
   1  10   0       23.14       29.78     14.00 o 
   2  10   0       45.48       51.66     36.15 o 
   3  10   0      110.31       47.48     17.00 o 
   4  10   0       54.93       32.62     13.44 o 
   5  10   0       49.32       36.82     15.05 o 
   6  10   0      115.12      146.62     45.12 o 
   7  10   0      105.15      114.29     21.91 o 
   8  10   0       14.82       19.20     15.99 o 
   9  10   0        0.37       -3.32     21.63 o 
   1  11   0      897.73      945.69     85.74 o 
   2  11   0        1.10        5.85     12.30 o 
   3  11   0        0.51       -6.36     13.11 o 
   4  11   0       16.51        9.33     14.85 o 
   5  11   0        1.08       -3.63     12.87 o 
   6  11   0       29.74       16.84     19.63 o 
   7  11   0       70.16       59.65     18.76 o 
   8  11   0        2.83       25.12     17.09 o 
   0  12   0        3.38        2.53     20.25 o 
   1  12   0       53.69       60.66     19.38 o 
   2  12   0        2.84       -3.22     14.94 o 
   3  12   0       22.09       17.44     15.65 o 
   4  12   0      154.04      189.27     44.29 o 
   5  12   0       39.53       35.08     18.76 o 
   6  12   0        0.70       -8.22     14.39 o 
   7  12   0       14.48       24.86     19.29 o 
   1  13   0        0.69        1.22     14.98 o 
   2  13   0        0.02       -7.97     16.78 o 
   3  13   0       30.58       32.18     20.23 o 
   4  13   0       10.09       23.71     28.56 o 
   5  13   0       19.10        0.31     20.32 o 
   6  13   0        0.13       -4.02     20.85 o 
   0  14   0       41.14      146.79     45.19 o 
   1  14   0        7.62       28.51     20.90 o 
   2  14   0       48.43       42.78     23.86 o 
   3  14   0        0.21      -20.04     19.13 o 
   1   0   1      920.15      934.75     35.70 o 
   2   0   1     3368.59     3491.78    105.24 o 
   3   0   1       54.06       86.50     16.04 o 
   4   0   1      293.88      280.98     13.75 o 
   5   0   1      128.13      104.83      9.94 o 
   6   0   1     2474.52     2487.37     72.25 o 
   7   0   1      291.07      253.31     16.14 o 
   8   0   1      220.59      220.37     22.04 o 
   9   0   1        2.78       19.14     10.23 o 
  10   0   1      169.96      147.20     23.56 o 
  11   0   1       70.99      170.63     35.93 o 
  12   0   1        0.70      -29.49     19.66 o 
  13   0   1        0.70      -20.18     25.83 o 
 -13   1   1       11.69       26.42     30.03 o 
 -12   1   1       14.16       35.55     27.26 o 
 -11   1   1      173.78      193.76     38.09 o 
 -10   1   1       19.66        3.32     14.63 o 
  -9   1   1      389.86      381.28     28.52 o 
  -8   1   1      285.27      302.44     20.64 o 
  -7   1   1     1284.45     1405.50     41.17 o 
  -6   1   1      169.50      195.87     12.07 o 
  -5   1   1     1077.14     1042.00     65.10 o 
  -4   1   1      980.09     1018.76     36.57 o 
  -3   1   1     2480.14     2256.37     85.70 o 
  -2   1   1     5005.84     4854.65    283.85 o 
  -1   1   1     3179.11     2874.42     81.37 o 
   0   1   1     5673.06     5564.48    156.15 o 
   1   1   1     3043.24     2787.00     84.64 o 
   2   1   1     4997.63     5040.13    173.69 o 
   3   1   1     2453.15     2134.95     95.19 o 
   4   1   1      970.44      943.36     35.12 o 
   5   1   1     1039.26     1052.45     34.47 o 
   6   1   1      172.50      194.48     13.92 o 
   7   1   1     1295.71     1359.45     46.10 o 
   8   1   1      280.91      289.37     21.82 o 
   9   1   1      383.54      401.63     45.52 o 
  10   1   1       19.09       -7.24     14.59 o 
  11   1   1      175.88      162.33     40.14 o 
  12   1   1       14.48      -22.34     19.97 o 
  13   1   1       10.94       45.92     29.53 o 
 -12   2   1       46.58       92.70     40.31 o 
 -11   2   1       48.71       72.34     30.55 o 
 -10   2   1       30.17       28.57     38.69 o 
  -9   2   1      187.29      175.48     18.73 o 
  -8   2   1       12.57        7.48      8.05 o 
  -7   2   1      941.77      929.76     36.38 o 
  -6   2   1      211.75      173.04     25.26 o 
  -5   2   1      211.90      183.92     13.77 o 
  -4   2   1      108.33      123.00     14.14 o 
  -3   2   1     2344.42     2432.43     75.60 o 
  -2   2   1     1162.53     1084.25     30.75 o 
  -1   2   1     7398.16     7166.52    204.40 o 
   0   2   1      233.60      269.54     12.06 o 
   1   2   1     7304.86     7056.87    178.19 o 
   2   2   1     1121.44     1050.42     36.38 o 
   3   2   1     2335.18     2367.18     64.73 o 
   4   2   1      118.22      132.92      9.12 o 
   5   2   1      209.88      154.30     23.42 o 
   6   2   1      214.53      221.64     15.23 o 
   7   2   1      948.81      974.58     42.48 o 
   8   2   1       14.95        1.92      9.26 o 
   9   2   1      184.92      188.59     22.42 o 
  10   2   1       28.58       43.62     16.82 o 
  11   2   1       48.58      114.62     33.09 o 
  12   2   1       47.16        0.74     34.35 o 
 -12   3   1        9.07       20.36     27.99 o 
 -11   3   1       52.42      122.93     48.81 o 
 -10   3   1      382.96      474.80     35.98 o 
  -9   3   1      564.97      624.99     32.82 o 
  -8   3   1       86.97       73.88     16.30 o 
  -7   3   1       91.81      105.18     14.61 o 
  -6   3   1      527.75      559.90     36.99 o 
  -5   3   1       40.74       42.82      8.71 o 
  -4   3   1      983.62      965.37     31.81 o 
  -3   3   1     1890.59     1886.09     53.00 o 
  -2   3   1       14.05        4.03      6.23 o 
  -1   3   1      997.69      946.48     33.35 o 
   0   3   1     1700.06     1652.45     52.29 o 
   1   3   1     1009.91      947.10     28.79 o 
   2   3   1       14.42        7.09      3.43 o 
   3   3   1     1912.77     1867.06     62.08 o 
   4   3   1      968.68      955.48     39.52 o 
   5   3   1       36.62       32.11      6.42 o 
   6   3   1      529.91      547.52     22.87 o 
   7   3   1       91.26       64.42     12.75 o 
   8   3   1       91.04      108.16     16.23 o 
   9   3   1      560.07      577.56     36.31 o 
  10   3   1      378.89      429.77     80.46 o 
  11   3   1       55.57       83.95     29.24 o 
  12   3   1        8.67        7.44     27.52 o 
 -12   4   1        3.14      -15.18     32.90 o 
 -11   4   1       72.40       85.72     27.85 o 
 -10   4   1      378.42      415.43     34.22 o 
  -9   4   1       18.96       22.86     11.66 o 
  -8   4   1      683.13      738.02     65.68 o 
  -7   4   1       13.04       17.59      8.04 o 
  -6   4   1      697.94      617.16     36.17 o 
  -5   4   1      108.02      127.58     11.95 o 
  -4   4   1      560.24      542.30     25.58 o 
  -3   4   1       76.84       76.86      9.48 o 
  -2   4   1      155.99      152.48     12.36 o 
  -1   4   1      259.80      239.47     14.67 o 
   0   4   1     9814.29    10054.67    344.49 o 
   1   4   1      255.46      251.73     12.95 o 
   2   4   1      161.16      155.26     10.29 o 
   3   4   1       69.79       56.79      6.87 o 
   4   4   1      566.31      531.55     30.22 o 
   5   4   1      102.95       93.68     12.45 o 
   6   4   1      709.87      650.84     68.92 o 
   7   4   1       14.02       10.19     11.98 o 
   8   4   1      695.10      742.42     46.71 o 
   9   4   1       18.09       30.56     18.40 o 
  10   4   1      384.18      321.10     41.19 o 
  11   4   1       72.63       88.22     45.92 o 
  12   4   1        3.20        5.06     41.58 o 
 -12   5   1       18.18       52.42     45.19 o 
 -11   5   1        3.64      -21.10     18.79 o 
 -10   5   1       51.14       24.57     20.41 o 
  -9   5   1      465.19      444.97     32.54 o 
  -8   5   1      227.67      195.51     30.74 o 
  -7   5   1      354.20      346.98     43.77 o 
  -6   5   1      517.76      566.87     29.86 o 
  -5   5   1      223.84      186.79     17.29 o 
  -4   5   1      120.43      115.25     13.21 o 
  -3   5   1      790.09      880.54     42.34 o 
  -2   5   1     2056.54     2081.87     69.83 o 
  -1   5   1     1638.23     1549.83     64.07 o 
   0   5   1     5618.39     5642.99    200.77 o 
   1   5   1     1598.62     1570.74     81.75 o 
   2   5   1     2033.52     2033.99     69.98 o 
   3   5   1      835.64      859.89     30.43 o 
   4   5   1      125.72       91.88     16.75 o 
   5   5   1      226.12      210.16     19.21 o 
   6   5   1      509.51      491.91     47.15 o 
   7   5   1      360.32      440.91     29.80 o 
   8   5   1      220.94      213.17     24.14 o 
   9   5   1      459.14      432.04     33.81 o 
  10   5   1       52.59       58.40     18.49 o 
  11   5   1        3.77       -8.68     27.48 o 
  12   5   1       18.09       14.10     39.41 o 
 -11   6   1       39.32       29.90     23.99 o 
 -10   6   1      178.65      167.41     49.90 o 
  -9   6   1      353.38      447.31     43.87 o 
  -8   6   1      271.06      288.03     35.76 o 
  -7   6   1      153.83      112.38     17.01 o 
  -6   6   1      439.04      483.89     62.91 o 
  -5   6   1      250.24      292.93     28.13 o 
  -4   6   1      281.33      261.85     27.19 o 
  -3   6   1     1868.10     1889.88     68.56 o 
  -2   6   1      149.67      154.51     24.27 o 
  -1   6   1      246.77      237.68     37.61 o 
   0   6   1      570.76      505.39     31.20 o 
   1   6   1      245.45      243.40     21.86 o 
   2   6   1      158.45      159.42     15.72 o 
   3   6   1     1871.09     2010.21     89.09 o 
   4   6   1      258.57      258.59     20.80 o 
   5   6   1      253.40      237.38     21.69 o 
   6   6   1      436.17      530.58     32.13 o 
   7   6   1      152.07      154.85     41.57 o 
   8   6   1      274.46      326.72     29.23 o 
   9   6   1      354.04      394.75     33.87 o 
  10   6   1      176.11      229.45     28.77 o 
  11   6   1       39.72       54.59     41.94 o 
 -11   7   1       13.38      -11.40     21.57 o 
 -10   7   1       24.68      -11.21     28.20 o 
  -9   7   1      172.13      216.85     42.12 o 
  -8   7   1       22.87       10.84     11.59 o 
  -7   7   1       19.51        5.61     10.78 o 
  -6   7   1      331.44      354.99     26.99 o 
  -5   7   1       27.91       25.52     10.15 o 
  -4   7   1       73.47       37.85     10.21 o 
  -3   7   1      320.06      352.91     26.24 o 
  -2   7   1       95.83       74.00     14.26 o 
  -1   7   1      187.52      163.18     20.04 o 
   0   7   1       45.12       35.63     10.66 o 
   1   7   1      193.27      213.77     26.40 o 
   2   7   1       96.56       83.14     12.64 o 
   3   7   1      324.38      302.98     34.54 o 
   4   7   1       76.04       51.95     18.47 o 
   5   7   1       27.30       19.04     10.00 o 
   6   7   1      327.79      323.76     27.53 o 
   7   7   1       19.54       40.08     14.99 o 
   8   7   1       20.93       -3.23     12.71 o 
   9   7   1      171.20      143.43     22.34 o 
  10   7   1       25.57       27.67     16.14 o 
  11   7   1       12.65       18.80     31.45 o 
 -10   8   1        5.60       -0.72     25.31 o 
  -9   8   1        5.57      -17.93     32.36 o 
  -8   8   1       64.19       68.42     18.09 o 
  -7   8   1        3.16       -4.24     10.77 o 
  -6   8   1       21.35       33.30     12.16 o 
  -5   8   1       13.92       -5.71      9.18 o 
  -4   8   1      281.04      228.52     22.69 o 
  -3   8   1       75.13       74.37     17.41 o 
  -2   8   1       37.84       49.85     13.93 o 
  -1   8   1       38.67       29.61     11.37 o 
   0   8   1      753.22      790.17     45.27 o 
   1   8   1       40.44       16.52     10.19 o 
   2   8   1       39.89       56.48     18.98 o 
   3   8   1       75.03       61.99     12.91 o 
   4   8   1      279.24      282.64     39.68 o 
   5   8   1       12.13       10.54      9.50 o 
   6   8   1       19.37       20.75     11.92 o 
   7   8   1        2.73       -8.60     10.15 o 
   8   8   1       67.77       20.73     13.88 o 
   9   8   1        5.93       -6.44     13.65 o 
  10   8   1        6.26        4.94     17.07 o 
 -10   9   1        8.02       49.53     39.05 o 
  -9   9   1       39.31       68.55     25.39 o 
  -8   9   1       27.49       34.43     15.76 o 
  -7   9   1      145.77      187.77     23.91 o 
  -6   9   1       36.25       37.87     13.23 o 
  -5   9   1       12.34        0.70     11.34 o 
  -4   9   1       86.06       76.97     15.54 o 
  -3   9   1      275.12      306.04     30.35 o 
  -2   9   1      200.34      191.08     26.94 o 
  -1   9   1       55.41       58.68     16.37 o 
   0   9   1      370.83      410.12     52.80 o 
   1   9   1       56.75       37.78     13.04 o 
   2   9   1      197.66      219.50     36.16 o 
   3   9   1      276.47      234.37     23.65 o 
   4   9   1       87.27       81.85     29.54 o 
   5   9   1       11.85       17.11     13.41 o 
   6   9   1       36.25       23.21     13.99 o 
   7   9   1      145.55      102.94     19.38 o 
   8   9   1       28.60       21.34     13.84 o 
   9   9   1       38.67       48.75     18.17 o 
  10   9   1        8.21       42.58     26.97 o 
  -9  10   1       15.22       -0.15     22.11 o 
  -8  10   1        5.25      -12.86     13.64 o 
  -7  10   1       42.69       32.40     15.21 o 
  -6  10   1      269.78      280.04     29.22 o 
  -5  10   1       24.30       26.01     20.63 o 
  -4  10   1       56.19       26.70     15.70 o 
  -3  10   1      151.45      144.13     58.03 o 
  -2  10   1        0.89       28.48     13.69 o 
  -1  10   1      303.38      298.88     32.09 o 
   0  10   1      133.91       76.75     33.81 o 
   1  10   1      305.51      248.70     29.63 o 
   2  10   1        1.09        5.75     11.68 o 
   3  10   1      150.45      180.76     45.20 o 
   4  10   1       51.63       82.07     17.52 o 
   5  10   1       24.85       24.24     15.17 o 
   6  10   1      266.24      328.54     38.05 o 
   7  10   1       43.09        4.71     12.05 o 
   8  10   1        5.64      -10.70     13.56 o 
   9  10   1       15.13        6.75     21.50 o 
  -8  11   1        1.39       -3.33     16.50 o 
  -7  11   1       14.26       15.28     15.92 o 
  -6  11   1        6.39       19.97     22.52 o 
  -5  11   1       24.41       23.19     23.14 o 
  -4  11   1       69.21       76.83     22.68 o 
  -3  11   1       20.23       46.06     17.96 o 
  -2  11   1       36.87       53.31     18.06 o 
  -1  11   1      133.00      169.60     27.22 o 
   0  11   1       22.11       28.02     15.57 o 
   1  11   1      134.08      110.29     21.73 o 
   2  11   1       35.40       26.78     15.64 o 
   3  11   1       19.46       14.78     45.55 o 
   4  11   1       69.48       75.66     22.34 o 
   5  11   1       23.51       24.96     14.92 o 
   6  11   1        6.78       -0.75     13.41 o 
   7  11   1       14.47       23.84     24.88 o 
   8  11   1        1.42       17.19     18.14 o 
  -7  12   1        7.45      -22.70     15.14 o 
  -6  12   1        9.38       54.60     26.93 o 
  -5  12   1        4.01        6.97     16.83 o 
  -4  12   1        1.89       13.28     16.59 o 
  -3  12   1       10.25       14.10     16.93 o 
  -2  12   1        1.69        4.15     16.24 o 
  -1  12   1       14.67       28.17     17.22 o 
   0  12   1       15.79       12.87     15.71 o 
   1  12   1       15.76       -8.76     15.91 o 
   2  12   1        1.34       23.26     16.94 o 
   3  12   1        9.22       -8.12     13.90 o 
   4  12   1        1.86       32.65     19.71 o 
   5  12   1        4.24      -10.55     17.11 o 
   6  12   1        9.46       27.07     17.46 o 
   7  12   1        7.73        1.66     17.39 o 
  -5  13   1       12.63       -1.73     18.90 o 
  -4  13   1       35.40       34.65     21.05 o 
  -3  13   1       66.00       78.04     26.09 o 
  -2  13   1        3.49        9.58     18.67 o 
  -1  13   1       55.43       82.23     25.68 o 
   0  13   1       14.33       -0.87     15.72 o 
   1  13   1       56.15       26.50     21.51 o 
   2  13   1        3.51      -11.50     17.89 o 
   3  13   1       66.45       78.52     23.99 o 
   4  13   1       35.32       18.33     49.71 o 
   5  13   1       11.98       -8.82     19.05 o 
  -3  14   1       33.92       63.88     26.45 o 
  -2  14   1        2.60      -10.82     19.60 o 
  -1  14   1       15.01       -6.67     26.21 o 
   0  14   1        3.44        6.44     17.72 o 
   1  14   1       15.12        6.67     19.94 o 
   2  14   1        2.62       -5.53     19.61 o 
   3  14   1       34.98       47.94     35.43 o 
   0   0   2     5197.74     5068.70    176.51 o 
   1   0   2    37302.20    41039.04   1158.60 o 
   2   0   2     7091.64     7353.99    216.39 o 
   3   0   2      241.73      274.84     11.87 o 
   4   0   2     1552.75     1496.56     44.17 o 
   5   0   2     3713.38     3738.83    119.75 o 
   6   0   2      202.98      146.20     49.33 o 
   7   0   2      717.09      740.22     37.28 o 
   8   0   2      159.63      131.01     13.38 o 
   9   0   2        2.64      -16.34     10.90 o 
  10   0   2       45.06       27.56     16.52 o 
  11   0   2       30.84       13.15     17.50 o 
  12   0   2        0.17      -14.39     24.62 o 
  13   0   2       18.65        7.16     34.35 o 
 -13   1   2       10.52       28.95     32.08 o 
 -12   1   2       10.83       20.88     44.11 o 
 -11   1   2        5.04       -6.65     16.98 o 
 -10   1   2      192.77      222.18     28.40 o 
  -9   1   2       13.79       15.24     11.74 o 
  -8   1   2      147.51      132.42     14.95 o 
  -7   1   2      177.18      165.72     16.86 o 
  -6   1   2      607.45      591.06     25.85 o 
  -5   1   2       91.87       98.36     16.96 o 
  -4   1   2      342.86      333.27     18.79 o 
  -3   1   2     2485.59     2366.15     78.57 o 
  -2   1   2     7920.62     7582.01    155.44 o 
  -1   1   2     3492.54     3308.67     76.50 o 
   0   1   2       20.49       21.70      4.18 o 
   1   1   2     3546.84     3400.75    100.68 o 
   2   1   2     8006.73     7732.90    194.71 o 
   3   1   2     2586.29     2518.11     66.42 o 
   4   1   2      345.59      309.03     27.90 o 
   5   1   2       77.25       66.19     10.11 o 
   6   1   2      609.18      683.99     28.31 o 
   7   1   2      190.06      159.69     13.18 o 
   8   1   2      149.69      143.27     16.22 o 
   9   1   2       14.30       -1.89     14.04 o 
  10   1   2      194.79      205.60     28.67 o 
  11   1   2        5.39        3.04     16.51 o 
  12   1   2       10.14       30.65     25.85 o 
  13   1   2       10.67      -30.01     33.62 o 
 -12   2   2        2.81      -11.55     24.45 o 
 -11   2   2       15.82        1.09     18.49 o 
 -10   2   2       47.02       54.77     22.44 o 
  -9   2   2      232.32      208.86     25.45 o 
  -8   2   2        2.12        0.88      7.76 o 
  -7   2   2      204.23      211.98     17.23 o 
  -6   2   2       88.05       84.34     11.36 o 
  -5   2   2      286.30      298.40     13.07 o 
  -4   2   2      895.83      879.69     34.57 o 
  -3   2   2     5439.95     5634.33    142.72 o 
  -2   2   2     2280.79     2276.77     59.86 o 
  -1   2   2     1477.88     1450.66     32.50 o 
   0   2   2     3380.35     3160.15     80.87 o 
   1   2   2     1442.17     1406.76     40.06 o 
   2   2   2     2228.22     2266.78     72.22 o 
   3   2   2     5482.06     5691.95    171.31 o 
   4   2   2      885.56      924.06     35.78 o 
   5   2   2      286.42      270.68     18.20 o 
   6   2   2       84.10      106.03     12.73 o 
   7   2   2      206.39      198.35     17.59 o 
   8   2   2        2.56       -1.62      8.35 o 
   9   2   2      231.42      214.85     25.98 o 
  10   2   2       51.12       26.78     17.04 o 
  11   2   2       16.20        9.77     17.55 o 
  12   2   2        2.71       48.45     40.13 o 
 -12   3   2       12.84       29.70     45.92 o 
 -11   3   2       17.95        7.77     20.06 o 
 -10   3   2       45.66       15.22     16.10 o 
  -9   3   2       56.85       41.72     15.21 o 
  -8   3   2      374.89      378.32     36.85 o 
  -7   3   2      134.27      133.61     19.47 o 
  -6   3   2      166.40      202.09     25.81 o 
  -5   3   2      470.78      462.67     31.22 o 
  -4   3   2      134.64      119.19      9.69 o 
  -3   3   2     2707.48     2771.09     74.41 o 
  -2   3   2       79.27       78.74      8.46 o 
  -1   3   2     1667.01     1494.21     48.67 o 
   0   3   2    21087.87    20287.96    501.88 o 
   1   3   2     1613.25     1516.34     43.30 o 
   2   3   2       76.35       90.10      5.95 o 
   3   3   2     2707.88     2764.52     89.11 o 
   4   3   2      141.64      142.80     15.08 o 
   5   3   2      452.01      530.78     25.86 o 
   6   3   2      168.13      152.03     13.04 o 
   7   3   2      144.52      150.30     27.73 o 
   8   3   2      374.63      344.41     27.02 o 
   9   3   2       56.59       38.63     19.89 o 
  10   3   2       45.08       48.62     18.45 o 
  11   3   2       16.99       -5.48     17.88 o 
  12   3   2       13.04       50.25     44.11 o 
 -12   4   2        0.76       -8.68     36.52 o 
 -11   4   2       47.32       87.44     35.07 o 
 -10   4   2        8.72        7.82     13.59 o 
  -9   4   2      160.85      115.34     19.94 o 
  -8   4   2      386.39      386.89     21.72 o 
  -7   4   2      334.81      315.57     20.70 o 
  -6   4   2       34.77       25.00      8.40 o 
  -5   4   2      597.43      682.15     30.18 o 
  -4   4   2     1373.34     1327.25     42.70 o 
  -3   4   2     1182.12     1251.86     45.58 o 
  -2   4   2      278.38      266.23     16.54 o 
  -1   4   2      570.42      631.33     76.00 o 
   0   4   2     1441.58     1421.33     48.29 o 
   1   4   2      573.13      600.73     25.07 o 
   2   4   2      245.12      235.68     13.32 o 
   3   4   2     1216.87     1279.68     34.67 o 
   4   4   2     1401.27     1405.36     51.89 o 
   5   4   2      605.92      608.18     36.83 o 
   6   4   2       39.92       40.24     14.69 o 
   7   4   2      329.20      403.17     37.45 o 
   8   4   2      385.47      369.55     61.12 o 
   9   4   2      163.24      152.83     29.36 o 
  10   4   2        8.99        7.44     19.53 o 
  11   4   2       46.82       54.99     27.61 o 
  12   4   2        0.62       12.65     35.43 o 
 -12   5   2       27.60       46.64     42.30 o 
 -11   5   2       16.31       14.98     24.11 o 
 -10   5   2      140.33       70.81     27.43 o 
  -9   5   2       41.54       14.61     16.65 o 
  -8   5   2      320.60      326.98     25.84 o 
  -7   5   2       35.57       42.96     10.23 o 
  -6   5   2       12.13        4.84      7.49 o 
  -5   5   2      113.25       97.72     12.66 o 
  -4   5   2     1171.86     1315.60     49.46 o 
  -3   5   2     1185.83     1246.09     47.34 o 
  -2   5   2     1160.46     1217.05     44.83 o 
  -1   5   2      522.76      500.42     28.65 o 
   0   5   2     1264.38     1160.78     51.87 o 
   1   5   2      517.47      553.13     21.69 o 
   2   5   2     1140.18     1178.11     38.72 o 
   3   5   2     1181.68     1298.29     41.71 o 
   4   5   2     1175.59     1298.37     54.19 o 
   5   5   2      104.96       82.53     15.13 o 
   6   5   2       12.13       10.46      9.07 o 
   7   5   2       36.20       41.97     12.78 o 
   8   5   2      319.36      290.51     35.89 o 
   9   5   2       42.02       10.60     17.89 o 
  10   5   2      141.61      122.94     30.51 o 
  11   5   2       16.41       15.12     23.51 o 
  12   5   2       27.20       13.02     41.58 o 
 -11   6   2       23.70        0.71     26.57 o 
 -10   6   2       83.41       75.17     45.56 o 
  -9   6   2       12.59       -7.25     12.82 o 
  -8   6   2       64.46       67.06     14.84 o 
  -7   6   2       26.22       19.80     15.53 o 
  -6   6   2       25.80       15.49      9.02 o 
  -5   6   2      416.07      452.03     27.40 o 
  -4   6   2      436.53      450.94     26.50 o 
  -3   6   2      240.82      282.12     19.86 o 
  -2   6   2      667.53      622.37     34.78 o 
  -1   6   2      488.25      460.42     41.96 o 
   0   6   2        3.53       20.07      8.44 o 
   1   6   2      473.68      518.87     38.34 o 
   2   6   2      630.29      585.12     24.90 o 
   3   6   2      232.07      242.43     23.59 o 
   4   6   2      427.07      453.55     28.24 o 
   5   6   2      420.40      412.39     35.74 o 
   6   6   2       23.05       11.23     11.94 o 
   7   6   2       25.24       34.55     13.12 o 
   8   6   2       65.38       91.95     23.97 o 
   9   6   2       11.88       20.35     14.34 o 
  10   6   2       87.52       62.57     24.28 o 
  11   6   2       24.10       35.71     28.20 o 
 -11   7   2       18.46      -16.50     19.53 o 
 -10   7   2        8.49      -22.43     18.53 o 
  -9   7   2       18.17      -22.15     14.77 o 
  -8   7   2       25.81       24.34     16.08 o 
  -7   7   2      180.75      184.35     33.57 o 
  -6   7   2      152.93      184.56     20.38 o 
  -5   7   2      211.80      189.86     19.57 o 
  -4   7   2      262.53      281.57     22.31 o 
  -3   7   2      255.26      227.45     38.86 o 
  -2   7   2      153.52      175.22     20.49 o 
  -1   7   2      952.11      905.76     47.72 o 
   0   7   2     3062.76     2943.72    116.97 o 
   1   7   2      964.29      994.19     70.94 o 
   2   7   2      154.34      177.32     18.36 o 
   3   7   2      257.92      252.54     24.09 o 
   4   7   2      273.19      270.83     23.02 o 
   5   7   2      208.81      227.28     31.67 o 
   6   7   2      155.44      122.55     40.06 o 
   7   7   2      182.86      149.70     20.92 o 
   8   7   2       26.65       46.22     14.46 o 
   9   7   2       20.38       34.61     16.22 o 
  10   7   2        9.13        4.30     15.16 o 
  11   7   2       18.31       43.29     27.41 o 
 -10   8   2       33.90        2.68     20.33 o 
  -9   8   2       26.31       54.99     48.81 o 
  -8   8   2        1.30      -16.06     10.70 o 
  -7   8   2      132.21      130.83     18.99 o 
  -6   8   2      105.56      109.47     25.12 o 
  -5   8   2       11.41       10.91      9.87 o 
  -4   8   2       68.27       74.94     13.94 o 
  -3   8   2      178.25      164.78     22.42 o 
  -2   8   2      129.35      107.43     24.77 o 
  -1   8   2      309.75      376.90     30.43 o 
   0   8   2      297.23      248.69     25.88 o 
   1   8   2      306.14      311.58     69.80 o 
   2   8   2      131.36      135.73     16.90 o 
   3   8   2      170.30      166.90     19.66 o 
   4   8   2       69.67       63.27     19.18 o 
   5   8   2       11.02       11.07      9.93 o 
   6   8   2      107.45       92.03     17.27 o 
   7   8   2      129.21      141.21     31.49 o 
   8   8   2        0.95       -9.64     23.66 o 
   9   8   2       25.98        9.45     21.12 o 
  10   8   2       35.13       17.69     20.53 o 
 -10   9   2        3.10       12.91     23.13 o 
  -9   9   2        0.40      -20.11     16.11 o 
  -8   9   2        2.41        4.11     14.12 o 
  -7   9   2        1.95       13.58     13.69 o 
  -6   9   2       59.87       47.65     14.57 o 
  -5   9   2      373.46      424.39     37.07 o 
  -4   9   2       83.51      102.51     23.50 o 
  -3   9   2       42.08       50.04     15.75 o 
  -2   9   2        9.37       18.36     12.42 o 
  -1   9   2       26.01       22.04     12.51 o 
   0   9   2     1381.47     1527.16     74.35 o 
   1   9   2       27.64       31.75     12.47 o 
   2   9   2        8.80       18.61     11.36 o 
   3   9   2       40.65       16.44     14.87 o 
   4   9   2       86.63       74.59     15.69 o 
   5   9   2      381.96      400.26     32.60 o 
   6   9   2       57.63       60.29     29.85 o 
   7   9   2        1.42       -2.20     11.33 o 
   8   9   2        2.10      -19.27     12.84 o 
   9   9   2        0.43       -5.38     15.27 o 
  10   9   2        3.18        0.81     23.84 o 
  -9  10   2       36.18       45.96     27.30 o 
  -8  10   2       42.50       49.87     25.44 o 
  -7  10   2        6.25       -6.62     12.83 o 
  -6  10   2        8.21       26.84     13.94 o 
  -5  10   2      102.67       56.90     24.94 o 
  -4  10   2      102.16      113.69     21.96 o 
  -3  10   2       28.39       41.75     15.45 o 
  -2  10   2       30.53       16.85     13.33 o 
  -1  10   2      609.35      624.98     45.39 o 
   0  10   2       89.05       94.96     31.09 o 
   1  10   2      622.23      560.13     43.05 o 
   2  10   2       30.31       26.48     15.60 o 
   3  10   2       29.00       18.62     14.93 o 
   4  10   2       98.50       57.62     18.12 o 
   5  10   2      104.54      115.90     20.25 o 
   6  10   2        9.04        5.15     12.81 o 
   7  10   2        6.18       -9.65     12.95 o 
   8  10   2       43.27       44.61     27.83 o 
   9  10   2       35.80       62.57     21.51 o 
  -8  11   2       14.16       39.19     23.39 o 
  -7  11   2       17.14       16.53     15.89 o 
  -6  11   2       17.08       34.21     15.95 o 
  -5  11   2       27.64       15.33     18.26 o 
  -4  11   2        5.52       17.04     14.16 o 
  -3  11   2       28.69       34.03     16.31 o 
  -2  11   2      241.73      287.34     37.79 o 
  -1  11   2      206.03      287.30     33.82 o 
   0  11   2      511.41      400.85     39.37 o 
   1  11   2      212.04      242.83     30.75 o 
   2  11   2      249.53      223.13     44.12 o 
   3  11   2       27.64       21.06     44.83 o 
   4  11   2        5.29      -12.45     11.77 o 
   5  11   2       28.55       37.63     16.29 o 
   6  11   2       17.57       12.21     14.70 o 
   7  11   2       18.25      -10.68     18.28 o 
   8  11   2       14.73       -6.74     15.40 o 
  -7  12   2        9.70       27.95     22.48 o 
  -6  12   2       38.80       71.22     24.04 o 
  -5  12   2        2.16        0.29     16.74 o 
  -4  12   2        8.34        0.17     15.44 o 
  -3  12   2       14.12        0.38     15.28 o 
  -2  12   2       67.79       85.85     57.13 o 
  -1  12   2       24.24       14.19     14.98 o 
   0  12   2      229.21      291.44     35.89 o 
   1  12   2       23.42       -0.22     14.43 o 
   2  12   2       65.27       61.94     21.15 o 
   3  12   2       13.43        4.93     30.19 o 
   4  12   2        8.24       -8.91     17.54 o 
   5  12   2        2.19        1.43     22.78 o 
   6  12   2       39.24       70.36     20.34 o 
   7  12   2        9.50       35.33     19.24 o 
  -5  13   2       20.57       23.89     20.32 o 
  -4  13   2        9.42      -12.86     20.79 o 
  -3  13   2       48.36       61.96     24.67 o 
  -2  13   2       32.78       27.18     20.59 o 
  -1  13   2       19.09       23.68     19.68 o 
   0  13   2       12.99        0.46     22.60 o 
   1  13   2       20.00       -3.54     15.45 o 
   2  13   2       32.77       11.77     18.02 o 
   3  13   2       48.74       24.95     47.91 o 
   4  13   2        9.22       -4.97     19.52 o 
   5  13   2       21.41        5.19     20.64 o 
  -3  14   2       24.72        1.63     20.41 o 
  -2  14   2       23.67       40.10     22.05 o 
  -1  14   2        0.78       11.38     20.41 o 
   0  14   2        0.00       -0.49     17.72 o 
   1  14   2        0.88      -13.27     22.42 o 
   2  14   2       23.55       19.86     29.65 o 
   3  14   2       25.19       31.90     22.48 o 
   1   0   3     2530.17     2785.01     83.77 o 
   2   0   3    25364.29    26691.53    667.62 o 
   3   0   3        3.34        1.96      2.65 o 
   4   0   3        5.19        3.64      3.57 o 
   5   0   3        5.89        6.24      4.62 o 
   6   0   3        0.55        2.28      5.03 o 
   7   0   3        6.09       -0.54      6.06 o 
   8   0   3      650.33      625.66     32.37 o 
   9   0   3        4.60       29.36     15.45 o 
  10   0   3       34.82       22.94     16.92 o 
  11   0   3       15.08       26.60     18.58 o 
  12   0   3        8.20       26.02     28.69 o 
 -12   1   3       15.65       24.26     27.44 o 
 -11   1   3       50.94       33.00     19.88 o 
 -10   1   3      242.58      266.82     31.05 o 
  -9   1   3      160.70      154.34     24.36 o 
  -8   1   3       59.82       17.23     17.36 o 
  -7   1   3      399.95      353.87     31.45 o 
  -6   1   3      563.48      552.79     23.95 o 
  -5   1   3      812.50      803.76     28.93 o 
  -4   1   3     1248.33     1238.81     37.50 o 
  -3   1   3     1065.93     1004.50     24.21 o 
  -2   1   3     4005.48     3980.11     83.12 o 
  -1   1   3    19270.76    19601.94    478.55 o 
   0   1   3        1.94        4.18      1.75 o 
   1   1   3    19230.05    19785.43    677.73 o 
   2   1   3     4028.64     4023.60    118.75 o 
   3   1   3     1035.32      956.64     34.56 o 
   4   1   3     1195.44     1172.39     33.43 o 
   5   1   3      825.59      823.02     31.31 o 
   6   1   3      546.09      528.39     23.17 o 
   7   1   3      403.03      447.62     20.93 o 
   8   1   3       55.25       34.34     13.88 o 
   9   1   3      159.77      191.32     36.66 o 
  10   1   3      247.20      254.77     36.70 o 
  11   1   3       52.96       20.70     17.67 o 
  12   1   3       15.47       11.81     23.51 o 
 -12   2   3       14.84       81.29     32.02 o 
 -11   2   3       56.95       53.72     25.51 o 
 -10   2   3      120.06       88.44     30.97 o 
  -9   2   3      171.01      161.51     22.87 o 
  -8   2   3       67.65       56.26     13.41 o 
  -7   2   3       31.03       37.24     12.26 o 
  -6   2   3     4403.85     4708.61    149.78 o 
  -5   2   3      296.19      320.51     26.24 o 
  -4   2   3     2356.11     2457.31     69.11 o 
  -3   2   3     3545.76     3273.82     88.64 o 
  -2   2   3        3.69        6.64      2.39 o 
  -1   2   3     4101.89     3942.50     90.79 o 
   0   2   3      926.92      821.50     24.85 o 
   1   2   3     4140.85     4101.16    121.67 o 
   2   2   3        4.98        2.57      2.80 o 
   3   2   3     3565.28     3380.49    104.34 o 
   4   2   3     2379.71     2469.28     82.43 o 
   5   2   3      304.51      297.95     15.94 o 
   6   2   3     4402.33     4573.06    125.59 o 
   7   2   3       30.85       34.06      8.21 o 
   8   2   3       67.03       39.14     13.83 o 
   9   2   3      174.56      126.08     22.53 o 
  10   2   3      119.86       84.55     20.40 o 
  11   2   3       56.42       20.25     21.72 o 
  12   2   3       14.48       -4.89     24.29 o 
 -12   3   3       30.10       22.42     36.52 o 
 -11   3   3       32.23        8.33     19.97 o 
 -10   3   3      110.41      127.53     32.41 o 
  -9   3   3      302.62      258.55     27.19 o 
  -8   3   3       72.87       67.64     12.71 o 
  -7   3   3       39.62       33.97      7.96 o 
  -6   3   3       10.39        5.15      4.90 o 
  -5   3   3      122.52      139.82     14.98 o 
  -4   3   3      776.02      797.54     24.31 o 
  -3   3   3     4659.76     4631.35    107.36 o 
  -2   3   3      681.92      663.40     18.98 o 
  -1   3   3     2592.88     2477.33     66.27 o 
   0   3   3     1677.43     1596.34     41.82 o 
   1   3   3     2599.95     2421.12     67.00 o 
   2   3   3      689.17      695.59     23.28 o 
   3   3   3     4655.18     4546.66    121.56 o 
   4   3   3      767.45      695.22     31.91 o 
   5   3   3      117.58      121.36     13.07 o 
   6   3   3        8.90       10.77      7.74 o 
   7   3   3       33.09       27.57     27.30 o 
   8   3   3       74.75       47.33     27.84 o 
   9   3   3      292.62      341.44     39.43 o 
  10   3   3      110.36       96.51     22.60 o 
  11   3   3       33.33       23.39     22.41 o 
  12   3   3       29.92       29.51     26.37 o 
 -12   4   3        5.96       64.72     42.30 o 
 -11   4   3       14.89       18.45     19.69 o 
 -10   4   3       25.33       31.37     16.27 o 
  -9   4   3      120.82      130.41     25.37 o 
  -8   4   3      768.73      860.81     37.87 o 
  -7   4   3      384.98      362.38     29.66 o 
  -6   4   3      255.61      273.98     16.08 o 
  -5   4   3      297.08      329.34     17.82 o 
  -4   4   3      325.29      316.73     16.38 o 
  -3   4   3       40.46       22.29      6.00 o 
  -2   4   3      400.86      383.76     18.63 o 
  -1   4   3     4303.76     4227.61    126.56 o 
   0   4   3        3.10       14.54      3.97 o 
   1   4   3     4240.50     4232.46    112.14 o 
   2   4   3      404.26      333.10     14.03 o 
   3   4   3       45.84       51.78      5.52 o 
   4   4   3      322.92      319.69     21.73 o 
   5   4   3      305.45      352.88     22.25 o 
   6   4   3      263.57      244.85     57.86 o 
   7   4   3      389.72      402.56     77.94 o 
   8   4   3      754.61      898.02     61.09 o 
   9   4   3      126.05      218.47     66.53 o 
  10   4   3       26.24       -8.57     24.40 o 
  11   4   3       15.26       16.07     23.09 o 
  12   4   3        5.91       28.84     27.10 o 
 -12   5   3        8.57       48.81     40.13 o 
 -11   5   3       79.26      110.06     24.54 o 
 -10   5   3        7.30       23.97     14.98 o 
  -9   5   3       42.74       40.16     15.50 o 
  -8   5   3      332.90      309.04     23.68 o 
  -7   5   3      404.27      403.60     21.46 o 
  -6   5   3       36.68       33.05     11.17 o 
  -5   5   3      177.78      201.27     17.04 o 
  -4   5   3      121.47      137.59     14.18 o 
  -3   5   3      121.39      114.24     12.32 o 
  -2   5   3     2128.24     2217.17     85.75 o 
  -1   5   3     7765.14     7875.16    232.01 o 
   0   5   3      628.21      612.85     32.29 o 
   1   5   3     7706.65     8032.19    205.36 o 
   2   5   3     2145.12     2170.12     56.66 o 
   3   5   3      124.41      123.23     10.05 o 
   4   5   3      128.26      118.91     11.71 o 
   5   5   3      180.52      166.73     14.11 o 
   6   5   3       38.65       41.74     14.44 o 
   7   5   3      402.45      482.98     61.30 o 
   8   5   3      327.65      247.78     59.67 o 
   9   5   3       39.46       76.48     33.44 o 
  10   5   3        7.61       11.14     19.98 o 
  11   5   3       77.47       85.61     30.92 o 
  12   5   3        8.59      -10.11     24.19 o 
 -11   6   3       53.83       28.72     37.60 o 
 -10   6   3      201.76      223.20     78.10 o 
  -9   6   3      103.35       56.70     21.83 o 
  -8   6   3       48.32       26.41     13.74 o 
  -7   6   3      124.29      117.35     22.80 o 
  -6   6   3      526.60      520.21     35.14 o 
  -5   6   3      321.08      355.78     24.03 o 
  -4   6   3     1371.68     1417.38     54.67 o 
  -3   6   3      125.48      110.50     13.13 o 
  -2   6   3      152.90      175.37     30.37 o 
  -1   6   3      475.45      480.66     31.29 o 
   0   6   3      551.99      602.01     28.66 o 
   1   6   3      492.37      489.87     23.24 o 
   2   6   3      153.70      171.25     14.09 o 
   3   6   3      123.47      124.21     10.32 o 
   4   6   3     1369.10     1468.03     48.47 o 
   5   6   3      308.35      335.72     31.89 o 
   6   6   3      518.48      524.69     33.99 o 
   7   6   3      122.09      122.05     18.86 o 
   8   6   3       47.25       40.47     13.98 o 
   9   6   3      100.09       53.06     24.61 o 
  10   6   3      199.70      225.58     29.11 o 
  11   6   3       53.53       43.07     19.39 o 
 -11   7   3       21.52       29.48     24.44 o 
 -10   7   3       19.15       43.34     21.01 o 
  -9   7   3      125.92      138.04     29.70 o 
  -8   7   3       26.66       24.02     14.87 o 
  -7   7   3      123.00      114.52     17.65 o 
  -6   7   3       52.12       47.43     13.96 o 
  -5   7   3      329.42      321.51     24.14 o 
  -4   7   3       63.07       78.92     14.80 o 
  -3   7   3      954.06      824.43     45.27 o 
  -2   7   3      341.81      330.94     27.70 o 
  -1   7   3      611.13      615.59     37.20 o 
   0   7   3       14.89       -0.69      8.49 o 
   1   7   3      611.33      562.88     30.21 o 
   2   7   3      350.24      393.45     21.72 o 
   3   7   3      942.06      888.76     29.99 o 
   4   7   3       63.71       33.00      8.82 o 
   5   7   3      329.42      355.53     60.70 o 
   6   7   3       53.23       55.31     13.48 o 
   7   7   3      123.30      120.65     28.35 o 
   8   7   3       27.51       37.01     15.54 o 
   9   7   3      126.52      102.47     22.02 o 
  10   7   3       19.65       24.19     18.43 o 
  11   7   3       21.36        9.49     23.24 o 
 -10   8   3       37.53       23.75     48.45 o 
  -9   8   3        1.59      -10.65     35.61 o 
  -8   8   3      131.43      153.71     50.08 o 
  -7   8   3       97.92      126.34     21.52 o 
  -6   8   3       48.48       22.35     12.16 o 
  -5   8   3      107.81      139.62     18.21 o 
  -4   8   3      738.59      796.72     40.28 o 
  -3   8   3       22.27       22.94     21.51 o 
  -2   8   3       89.34       70.05     15.08 o 
  -1   8   3      778.17      825.64     46.17 o 
   0   8   3      145.76      159.59     26.03 o 
   1   8   3      768.06      791.41     46.95 o 
   2   8   3       87.97       68.38     26.49 o 
   3   8   3       20.46        5.94     11.47 o 
   4   8   3      745.72      858.20     53.36 o 
   5   8   3      113.34       58.48     14.33 o 
   6   8   3       44.79       35.03     23.36 o 
   7   8   3       97.79       46.23     15.48 o 
   8   8   3      131.36      168.00     24.99 o 
   9   8   3        1.24        4.62     15.32 o 
  10   8   3       37.70       19.96     18.53 o 
 -10   9   3       13.95       41.45     34.89 o 
  -9   9   3        7.24      -21.40     17.75 o 
  -8   9   3        1.39      -12.30     15.54 o 
  -7   9   3       26.88       12.96     12.77 o 
  -6   9   3        1.99       15.73     12.40 o 
  -5   9   3       59.36       71.12     14.70 o 
  -4   9   3       85.64      114.43     41.22 o 
  -3   9   3       50.81       58.79     28.20 o 
  -2   9   3       32.27       40.79     15.31 o 
  -1   9   3      691.21      680.95     60.41 o 
   0   9   3      679.04      711.34     52.09 o 
   1   9   3      678.67      593.01     78.32 o 
   2   9   3       33.18       60.54     18.26 o 
   3   9   3       50.01       36.69     12.00 o 
   4   9   3       82.30      107.20     17.88 o 
   5   9   3       57.86       25.91     12.86 o 
   6   9   3        2.14       -2.88     11.14 o 
   7   9   3       26.42        2.30     13.52 o 
   8   9   3        1.31        1.13     15.48 o 
   9   9   3        6.46        5.52     29.63 o 
  10   9   3       13.40       12.58     17.39 o 
  -9  10   3       17.09       37.72     28.00 o 
  -8  10   3       32.16       62.16     24.25 o 
  -7  10   3       11.63       12.63     13.74 o 
  -6  10   3       35.36       16.14     18.72 o 
  -5  10   3      156.70      118.12     28.20 o 
  -4  10   3       10.86       23.47     14.98 o 
  -3  10   3       46.50       15.73     17.54 o 
  -2  10   3      666.51      773.20     50.34 o 
  -1  10   3      107.80      115.59     32.72 o 
   0  10   3      208.33      237.74     63.64 o 
   1  10   3      108.24       69.68     18.40 o 
   2  10   3      667.99      654.49     51.00 o 
   3  10   3       47.09       53.29     35.40 o 
   4  10   3       11.50      -10.27     10.75 o 
   5  10   3      151.54      124.30     20.81 o 
   6  10   3       34.78       15.97     14.76 o 
   7  10   3       12.17       10.40     14.21 o 
   8  10   3       31.13       31.09     18.00 o 
   9  10   3       17.21       28.25     18.50 o 
  -8  11   3        7.56       -3.49     40.67 o 
  -7  11   3       10.62       46.35     17.41 o 
  -6  11   3       26.26        1.49     26.21 o 
  -5  11   3       10.71       13.14     15.98 o 
  -4  11   3        4.59       -2.94     14.17 o 
  -3  11   3       37.01       38.23     24.22 o 
  -2  11   3       68.22       55.03     20.02 o 
  -1  11   3      204.80      195.16     29.50 o 
   0  11   3        0.56        7.72     13.20 o 
   1  11   3      201.36      240.86     31.45 o 
   2  11   3       69.52       67.21     20.04 o 
   3  11   3       40.95       39.01     17.62 o 
   4  11   3        3.63        8.39     13.70 o 
   5  11   3       11.01       24.59     16.11 o 
   6  11   3       25.56       21.20     18.29 o 
   7  11   3       11.54       13.00     15.89 o 
   8  11   3        8.21      -11.72     17.25 o 
  -7  12   3       10.33        4.34     27.12 o 
  -6  12   3       79.90      133.09     27.44 o 
  -5  12   3       17.64       35.55     21.03 o 
  -4  12   3       11.93       -3.14     17.50 o 
  -3  12   3       34.25       17.78     17.50 o 
  -2  12   3        3.98        7.17     17.91 o 
  -1  12   3       27.73       48.84     20.28 o 
   0  12   3       51.08       37.71     18.21 o 
   1  12   3       27.43        9.75     16.45 o 
   2  12   3        4.51       -5.97     14.40 o 
   3  12   3       34.17        3.52     33.44 o 
   4  12   3       10.91       18.39     19.52 o 
   5  12   3       17.54       13.09     15.56 o 
   6  12   3       79.04       64.94     20.16 o 
   7  12   3       10.43       -5.82     18.33 o 
  -5  13   3       13.81       10.79     20.07 o 
  -4  13   3       18.67       23.06     20.22 o 
  -3  13   3       12.68       -7.24     16.93 o 
  -2  13   3       12.53        8.89     17.14 o 
  -1  13   3       15.41       20.84     19.63 o 
   0  13   3       24.74       15.44     18.39 o 
   1  13   3       16.64       29.76     20.74 o 
   2  13   3       12.62       17.76     16.41 o 
   3  13   3       12.99       12.45     20.44 o 
   4  13   3       18.17        5.47     19.71 o 
   5  13   3       14.14       34.78     38.87 o 
  -3  14   3        5.36      -26.86     38.50 o 
  -2  14   3       51.58       27.06     23.26 o 
  -1  14   3        7.01       29.68     20.52 o 
   0  14   3        0.11        3.43     18.50 o 
   1  14   3        6.75      -12.48     17.96 o 
   2  14   3       51.18       58.59     24.96 o 
   3  14   3        5.23       -2.44     18.15 o 
   0   0   4       17.29       20.65      5.08 o 
   1   0   4      937.67      903.41     26.36 o 
   2   0   4      203.43      202.98     13.66 o 
   3   0   4      133.73      121.84      8.73 o 
   4   0   4      121.69      124.47      8.44 o 
   5   0   4      249.85      236.63     13.62 o 
   6   0   4      601.49      619.43     24.98 o 
   7   0   4       83.54       53.41     11.78 o 
   8   0   4      405.89      495.65     31.54 o 
   9   0   4      533.33      597.80     34.10 o 
  10   0   4      209.02      198.66     28.38 o 
  11   0   4        8.93       23.90     19.17 o 
  12   0   4        0.82      -11.79     22.75 o 
 -12   1   4       21.14       45.85     26.98 o 
 -11   1   4       43.24       51.25     30.79 o 
 -10   1   4       13.85        7.63     26.39 o 
  -9   1   4       43.62       30.11     14.67 o 
  -8   1   4      107.48       95.89     16.28 o 
  -7   1   4      955.56     1004.38     44.09 o 
  -6   1   4      149.26      185.73     15.65 o 
  -5   1   4     3110.88     3403.59    104.80 o 
  -4   1   4     1070.71      981.12     26.07 o 
  -3   1   4     3048.65     3181.32     76.13 o 
  -2   1   4     3594.92     3617.83     84.58 o 
  -1   1   4     6258.00     5888.75    131.86 o 
   0   1   4     2061.17     1954.30     52.33 o 
   1   1   4     6323.50     6034.71    174.44 o 
   2   1   4     3608.54     3585.28    134.11 o 
   3   1   4     3029.23     3199.72     86.14 o 
   4   1   4     1065.19     1023.09     37.36 o 
   5   1   4     3122.60     3294.88     90.68 o 
   6   1   4      151.08      180.17     17.82 o 
   7   1   4      953.12      903.18     38.30 o 
   8   1   4      107.27      103.24     14.78 o 
   9   1   4       42.65        9.91     20.59 o 
  10   1   4       13.59      -18.11     14.44 o 
  11   1   4       41.67       56.94     47.90 o 
  12   1   4       21.30       -5.66     22.88 o 
 -12   2   4       42.40       54.28     22.72 o 
 -11   2   4       50.84       84.18     28.46 o 
 -10   2   4      377.09      460.90     36.77 o 
  -9   2   4        5.04       -3.90     16.17 o 
  -8   2   4       81.83       92.86     20.01 o 
  -7   2   4       90.77       88.75     11.75 o 
  -6   2   4      673.11      670.85     23.54 o 
  -5   2   4       68.78       63.63      7.00 o 
  -4   2   4        0.88        3.36      3.23 o 
  -3   2   4     1372.68     1407.81     33.47 o 
  -2   2   4    15929.83    16178.05    362.88 o 
  -1   2   4     2248.77     2272.47     54.68 o 
   0   2   4      792.38      918.31     25.05 o 
   1   2   4     2308.05     2340.45     63.61 o 
   2   2   4    16008.48    16311.02    410.84 o 
   3   2   4     1357.20     1359.32     42.17 o 
   4   2   4        1.24       -0.76      3.63 o 
   5   2   4       58.58       56.99     10.51 o 
   6   2   4      684.92      667.37     34.38 o 
   7   2   4       90.67      104.57     13.33 o 
   8   2   4       86.05       96.28     18.67 o 
   9   2   4        6.53        1.16     12.54 o 
  10   2   4      374.76      476.12     50.57 o 
  11   2   4       51.19       64.14     25.68 o 
  12   2   4       42.63       10.07     24.54 o 
 -12   3   4       11.80       18.68     25.50 o 
 -11   3   4       40.35       33.08     23.82 o 
 -10   3   4       86.45       76.79     20.34 o 
  -9   3   4       54.26       57.33     16.47 o 
  -8   3   4       15.34       34.01     17.56 o 
  -7   3   4      546.57      541.07     34.37 o 
  -6   3   4      472.10      477.46     22.84 o 
  -5   3   4      710.64      694.85     30.57 o 
  -4   3   4      721.41      669.43     29.25 o 
  -3   3   4     3730.01     3605.30     79.48 o 
  -2   3   4      517.04      527.96     17.41 o 
  -1   3   4     2026.07     1914.22     54.01 o 
   0   3   4     1760.81     1591.84     45.80 o 
   1   3   4     2073.78     1961.02     49.30 o 
   2   3   4      509.09      511.50     19.69 o 
   3   3   4     3703.03     3669.84     98.93 o 
   4   3   4      716.02      711.69     30.17 o 
   5   3   4      693.38      656.59     32.97 o 
   6   3   4      474.63      470.70     28.21 o 
   7   3   4      549.01      538.54     71.80 o 
   8   3   4       13.40       -8.69     12.77 o 
   9   3   4       57.20       60.02     21.92 o 
  10   3   4       84.18       28.36     21.18 o 
  11   3   4       40.04       50.14     26.83 o 
  12   3   4       11.84       -2.95     24.55 o 
 -12   4   4       41.29       24.23     57.30 o 
 -11   4   4       27.38       20.23     17.94 o 
 -10   4   4      147.95      156.31     24.18 o 
  -9   4   4      134.66      132.74     20.95 o 
  -8   4   4      444.79      450.24     33.65 o 
  -7   4   4      257.33      259.43     23.96 o 
  -6   4   4      645.16      656.38     25.17 o 
  -5   4   4       65.26       62.64      7.73 o 
  -4   4   4      992.92     1050.78     31.83 o 
  -3   4   4     1348.18     1413.03     39.30 o 
  -2   4   4      774.88      792.15     28.37 o 
  -1   4   4     3412.68     3334.87     90.91 o 
   0   4   4      776.22      798.72     24.47 o 
   1   4   4     3454.00     3414.94     82.28 o 
   2   4   4      832.42      867.30     26.09 o 
   3   4   4     1349.70     1406.76     43.86 o 
   4   4   4     1017.52     1064.40     53.23 o 
   5   4   4       67.88       55.90     10.99 o 
   6   4   4      647.25      677.71     34.50 o 
   7   4   4      255.52      255.86     32.33 o 
   8   4   4      451.03      592.35    104.34 o 
   9   4   4      136.37       54.76     42.85 o 
  10   4   4      146.16      186.25     35.00 o 
  11   4   4       27.08       24.62     31.45 o 
  12   4   4       42.51       46.28     29.93 o 
 -12   5   4        9.41      -35.77     33.44 o 
 -11   5   4        2.19        6.88     21.98 o 
 -10   5   4        5.78        7.89     14.92 o 
  -9   5   4       86.26       61.45     17.62 o 
  -8   5   4       31.74       46.14     14.85 o 
  -7   5   4      753.41      747.10     35.04 o 
  -6   5   4       80.65       76.99     10.00 o 
  -5   5   4      440.91      459.40     20.55 o 
  -4   5   4      533.87      575.29     25.02 o 
  -3   5   4      466.31      498.99     22.23 o 
  -2   5   4       47.82       50.88      7.83 o 
  -1   5   4     1122.58     1254.22     51.88 o 
   0   5   4     2671.73     2750.21     69.44 o 
   1   5   4     1123.58     1236.99     39.93 o 
   2   5   4       47.13       45.92      6.31 o 
   3   5   4      445.59      482.97     19.05 o 
   4   5   4      507.52      591.92     26.38 o 
   5   5   4      434.62      446.69     53.30 o 
   6   5   4       76.98       54.80     36.88 o 
   7   5   4      756.30      841.17     57.70 o 
   8   5   4       31.16       36.43     17.53 o 
   9   5   4       86.59       63.27     50.62 o 
  10   5   4        5.77      -27.13     27.30 o 
  11   5   4        2.02       -9.11     22.60 o 
  12   5   4        9.50       14.59     26.92 o 
 -11   6   4       10.19      -10.94     21.63 o 
 -10   6   4       60.08       43.59     28.74 o 
  -9   6   4       27.74       11.02     17.19 o 
  -8   6   4      332.49      358.11     57.68 o 
  -7   6   4      125.39      125.24     18.86 o 
  -6   6   4      272.17      248.68     19.18 o 
  -5   6   4      219.69      240.50     17.73 o 
  -4   6   4      100.57       77.90     11.87 o 
  -3   6   4      183.07      162.31     18.58 o 
  -2   6   4      564.67      548.66     32.20 o 
  -1   6   4      237.94      284.33     24.78 o 
   0   6   4      554.09      509.08     29.85 o 
   1   6   4      233.23      247.61     14.54 o 
   2   6   4      571.87      561.08     34.08 o 
   3   6   4      182.71      173.53     12.64 o 
   4   6   4       99.51       97.04     11.94 o 
   5   6   4      218.76      227.14     17.79 o 
   6   6   4      267.73      262.14     42.37 o 
   7   6   4      125.30      108.85     18.50 o 
   8   6   4      327.95      411.84     34.53 o 
   9   6   4       27.54       31.09     15.28 o 
  10   6   4       62.09       58.42     19.64 o 
  11   6   4       10.45      -15.57     19.68 o 
 -11   7   4        9.35       13.68     22.90 o 
 -10   7   4       27.06       41.70     37.24 o 
  -9   7   4       38.51       11.88     20.07 o 
  -8   7   4        7.96        5.65     15.45 o 
  -7   7   4      405.82      429.03     33.01 o 
  -6   7   4      238.87      271.40     20.76 o 
  -5   7   4      227.12      261.73     41.06 o 
  -4   7   4      306.27      305.53     23.58 o 
  -3   7   4      319.02      301.40     25.65 o 
  -2   7   4      295.69      319.38     28.93 o 
  -1   7   4      460.83      471.10     32.74 o 
   0   7   4      194.61      148.41     21.27 o 
   1   7   4      465.87      482.70     21.69 o 
   2   7   4      301.04      298.89     19.53 o 
   3   7   4      331.98      283.92     21.45 o 
   4   7   4      303.97      416.68     24.17 o 
   5   7   4      218.81      230.60     23.88 o 
   6   7   4      244.82      257.51     26.01 o 
   7   7   4      409.06      392.17     33.54 o 
   8   7   4        9.16       16.05     14.76 o 
   9   7   4       39.64       37.77     16.58 o 
  10   7   4       26.29       20.56     16.89 o 
  11   7   4        9.24       19.99     20.23 o 
 -10   8   4        2.79       -8.29     20.41 o 
  -9   8   4       22.31       43.32     21.11 o 
  -8   8   4       35.63       19.72     19.20 o 
  -7   8   4       25.40       14.36     13.76 o 
  -6   8   4      163.03      161.63     25.91 o 
  -5   8   4       55.98       47.88     12.90 o 
  -4   8   4       76.59      100.57     18.06 o 
  -3   8   4       34.65       31.06     12.07 o 
  -2   8   4      562.63      492.48     50.28 o 
  -1   8   4      638.57      665.26     42.07 o 
   0   8   4     1248.19     1310.80     64.11 o 
   1   8   4      632.06      663.38     43.50 o 
   2   8   4      570.78      528.25     27.41 o 
   3   8   4       33.10       21.20      8.72 o 
   4   8   4       74.05       48.68     13.43 o 
   5   8   4       57.25       71.54     15.97 o 
   6   8   4      160.77      126.55     52.84 o 
   7   8   4       25.32       26.15     13.59 o 
   8   8   4       33.88       41.87     21.63 o 
   9   8   4       23.27       21.40     16.43 o 
  10   8   4        2.62      -14.39     19.75 o 
 -10   9   4       12.53        0.22     23.27 o 
  -9   9   4       15.44       27.73     22.49 o 
  -8   9   4        7.01       11.40     19.80 o 
  -7   9   4       16.01       13.74     13.25 o 
  -6   9   4       51.36       30.52     13.62 o 
  -5   9   4      148.20      114.61     28.38 o 
  -4   9   4       74.48       86.04     19.18 o 
  -3   9   4       32.54       18.85     12.49 o 
  -2   9   4      201.66      257.86     41.04 o 
  -1   9   4      609.28      718.89     45.61 o 
   0   9   4      255.96      245.70     28.15 o 
   1   9   4      600.31      600.99     43.99 o 
   2   9   4      204.17      226.58     23.38 o 
   3   9   4       30.10       31.74     12.03 o 
   4   9   4       77.03       91.66     16.54 o 
   5   9   4      150.85      115.30     19.67 o 
   6   9   4       53.11       14.44     13.03 o 
   7   9   4       15.31       25.94     15.27 o 
   8   9   4        6.98       -6.05     13.62 o 
   9   9   4       15.60       -6.18     15.13 o 
  10   9   4       13.03       14.27     21.26 o 
  -9  10   4        6.41       31.29     23.71 o 
  -8  10   4       27.89        0.54     20.97 o 
  -7  10   4        3.46       10.46     15.93 o 
  -6  10   4       42.40       14.62     16.49 o 
  -5  10   4       35.60       27.52     15.53 o 
  -4  10   4       41.79       35.11     16.15 o 
  -3  10   4      298.50      349.14     34.90 o 
  -2  10   4      140.01      163.14     25.31 o 
  -1  10   4       33.85       21.10     12.66 o 
   0  10   4       91.06       56.23     25.67 o 
   1  10   4       37.32       40.23     15.84 o 
   2  10   4      142.71      128.84     44.47 o 
   3  10   4      297.25      340.68     30.25 o 
   4  10   4       39.25       47.62     16.68 o 
   5  10   4       33.52       26.98     17.01 o 
   6  10   4       43.65       37.42     16.09 o 
   7  10   4        3.47       25.52     18.29 o 
   8  10   4       27.05      -10.25     15.60 o 
   9  10   4        6.52        4.52     17.02 o 
  -8  11   4        2.88       19.61     22.37 o 
  -7  11   4       73.45       51.27     25.65 o 
  -6  11   4        9.80       13.78     17.85 o 
  -5  11   4       62.70       69.71     21.67 o 
  -4  11   4       71.45       79.21     22.22 o 
  -3  11   4      137.02      142.93     26.13 o 
  -2  11   4      151.50      180.97     62.55 o 
  -1  11   4      144.21      127.01     23.90 o 
   0  11   4       89.53       95.61     62.01 o 
   1  11   4      147.06      152.27     27.84 o 
   2  11   4      153.60      105.99     23.78 o 
   3  11   4      136.22      111.73     24.81 o 
   4  11   4       70.40      110.78     27.56 o 
   5  11   4       63.69      102.61     21.46 o 
   6  11   4        9.96       -1.93     15.44 o 
   7  11   4       74.37      133.86     31.00 o 
   8  11   4        2.79       -1.45     16.97 o 
  -7  12   4        2.15        3.82     21.07 o 
  -6  12   4        0.42        4.02     15.91 o 
  -5  12   4       33.48       29.83     21.51 o 
  -4  12   4       13.02       10.02     18.50 o 
  -3  12   4       35.83       31.98     19.94 o 
  -2  12   4       46.65       50.89     19.55 o 
  -1  12   4       21.88       25.68     18.85 o 
   0  12   4       56.69       53.29     24.95 o 
   1  12   4       20.65       -4.33     15.70 o 
   2  12   4       45.13       52.16     21.08 o 
   3  12   4       34.44       20.49     27.84 o 
   4  12   4       13.20       23.72     19.30 o 
   5  12   4       34.67       43.79     18.37 o 
   6  12   4        0.45      -22.15     15.31 o 
   7  12   4        1.99       16.29     18.57 o 
  -5  13   4       24.88       20.77     20.97 o 
  -4  13   4       33.23       34.18     22.84 o 
  -3  13   4       45.48       68.16     22.74 o 
  -2  13   4        2.33       14.10     27.84 o 
  -1  13   4       17.05        9.06     17.62 o 
   0  13   4       20.45       30.41     19.46 o 
   1  13   4       16.18       11.37     45.55 o 
   2  13   4        2.34       19.17     22.42 o 
   3  13   4       44.83       74.18     24.28 o 
   4  13   4       33.21       10.61     21.21 o 
   5  13   4       25.62       13.53     22.36 o 
  -2  14   4        0.93       -6.59     16.21 o 
  -1  14   4       35.58       32.37     24.88 o 
   0  14   4        7.17       38.23     24.66 o 
   1  14   4       36.21       29.94     29.65 o 
   2  14   4        1.14       17.60     19.76 o 
   1   0   5     6387.29     5901.20    148.47 o 
   2   0   5       47.54       45.73      7.12 o 
   3   0   5    15375.15    15652.18    396.93 o 
   4   0   5      247.18      233.74     13.64 o 
   5   0   5        3.78        3.95      3.68 o 
   6   0   5       32.94        6.93      7.58 o 
   7   0   5      100.44       54.66     27.60 o 
   8   0   5        1.59       -0.24      9.87 o 
   9   0   5      305.91      283.07     43.95 o 
  10   0   5       44.14       18.98     28.38 o 
  11   0   5        0.33       16.25     22.76 o 
  12   0   5       29.04       12.02     23.45 o 
 -12   1   5       26.80       12.09     24.30 o 
 -11   1   5       12.25       33.81     22.80 o 
 -10   1   5        8.05       -1.27     18.22 o 
  -9   1   5      130.37       71.05     17.71 o 
  -8   1   5      152.30      151.79     28.14 o 
  -7   1   5       95.14      100.20     17.46 o 
  -6   1   5      318.88      330.65     26.05 o 
  -5   1   5      595.91      656.24     20.34 o 
  -4   1   5     3092.13     3150.73     77.35 o 
  -3   1   5     1041.75     1022.55     31.46 o 
  -2   1   5     3874.50     3769.93     98.48 o 
  -1   1   5     1788.41     1810.99     50.46 o 
   0   1   5       92.60       97.69      7.28 o 
   1   1   5     1826.69     1850.23     50.37 o 
   2   1   5     3851.22     3706.42    114.09 o 
   3   1   5     1007.69      986.15     44.59 o 
   4   1   5     3137.29     3201.38     87.83 o 
   5   1   5      592.22      619.88     28.27 o 
   6   1   5      315.07      316.40     34.00 o 
   7   1   5       88.50       76.38     17.33 o 
   8   1   5      152.20      142.94     17.95 o 
   9   1   5      132.77       83.98     23.46 o 
  10   1   5        8.88       16.56     20.41 o 
  11   1   5       12.21        1.65     23.68 o 
  12   1   5       26.30       12.90     24.39 o 
 -12   2   5       55.27       25.27     54.23 o 
 -11   2   5       59.14       80.39     27.46 o 
 -10   2   5      142.16      220.58     27.47 o 
  -9   2   5       10.39       12.04     13.65 o 
  -8   2   5      189.72      222.56     23.91 o 
  -7   2   5       58.80       53.25     12.71 o 
  -6   2   5      177.29      172.22     13.99 o 
  -5   2   5      324.58      340.88     15.21 o 
  -4   2   5      413.53      421.93     14.27 o 
  -3   2   5      531.96      524.41     15.88 o 
  -2   2   5     4128.10     4113.31     94.53 o 
  -1   2   5     1516.55     1443.81     41.36 o 
   0   2   5     1245.89     1273.21     33.64 o 
   1   2   5     1494.99     1397.31     42.51 o 
   2   2   5     4102.56     4090.65    128.60 o 
   3   2   5      513.14      517.08     21.13 o 
   4   2   5      409.83      422.70     16.71 o 
   5   2   5      312.53      307.10     21.89 o 
   6   2   5      181.62      187.73     17.97 o 
   7   2   5       60.11       59.53     11.84 o 
   8   2   5      194.84      266.07     27.03 o 
   9   2   5        9.95       16.28     17.63 o 
  10   2   5      141.35      193.84     34.82 o 
  11   2   5       57.58       70.91     29.65 o 
  12   2   5       55.67       86.41     37.24 o 
 -12   3   5       10.46      -14.82     28.92 o 
 -11   3   5       26.09        9.16     25.17 o 
 -10   3   5       81.92       51.36     18.20 o 
  -9   3   5      148.71      157.02     22.66 o 
  -8   3   5       21.06       17.53     12.69 o 
  -7   3   5       37.51       25.20     10.84 o 
  -6   3   5      387.96      367.45     24.07 o 
  -5   3   5      239.29      215.12     12.14 o 
  -4   3   5      181.71      175.17     13.20 o 
  -3   3   5      335.52      367.82     15.65 o 
  -2   3   5      482.80      481.91     16.46 o 
  -1   3   5     5844.75     5890.50    148.87 o 
   0   3   5     4961.42     4433.25    104.00 o 
   1   3   5     5963.66     5953.92    137.78 o 
   2   3   5      500.03      417.99     51.15 o 
   3   3   5      330.65      373.74     17.48 o 
   4   3   5      184.49      155.14     15.45 o 
   5   3   5      247.51      228.36     32.01 o 
   6   3   5      394.88      417.56     27.41 o 
   7   3   5       38.42       34.51     11.29 o 
   8   3   5       19.62       -5.28     12.20 o 
   9   3   5      151.94      166.11     37.24 o 
  10   3   5       81.20       31.36     22.09 o 
  11   3   5       26.17       47.34     24.92 o 
  12   3   5       10.36       20.59     30.58 o 
 -12   4   5        3.81      -50.00     33.62 o 
 -11   4   5        1.63      -15.28     15.12 o 
 -10   4   5        0.35      -19.62     13.08 o 
  -9   4   5       83.78       35.09     17.12 o 
  -8   4   5      163.88      119.97     20.69 o 
  -7   4   5      411.06      444.56     36.08 o 
  -6   4   5      648.03      684.91     38.07 o 
  -5   4   5      238.18      165.77     36.57 o 
  -4   4   5     1091.61     1137.10     33.72 o 
  -3   4   5     1144.27     1168.58     30.95 o 
  -2   4   5      658.94      640.27     27.04 o 
  -1   4   5      360.30      349.90     17.21 o 
   0   4   5       71.22       71.92     10.86 o 
   1   4   5      374.71      383.83     15.80 o 
   2   4   5      653.43      666.33     33.78 o 
   3   4   5     1128.80     1109.37     37.94 o 
   4   4   5     1114.59     1125.70     37.55 o 
   5   4   5      249.34      184.10     33.08 o 
   6   4   5      679.21      777.30     38.75 o 
   7   4   5      414.83      396.06     51.18 o 
   8   4   5      162.26      198.79     32.94 o 
   9   4   5       83.91       38.97     20.33 o 
  10   4   5        0.32       14.74     21.98 o 
  11   4   5        1.77       17.86     22.94 o 
  12   4   5        3.65        3.62     37.96 o 
 -11   5   5       10.70       -2.42     15.85 o 
 -10   5   5      113.57      105.11     22.07 o 
  -9   5   5       81.52       80.15     18.89 o 
  -8   5   5       26.16       29.39     14.55 o 
  -7   5   5      679.31      729.67     41.41 o 
  -6   5   5     1101.38     1235.15     42.53 o 
  -5   5   5       45.18       58.00      8.71 o 
  -4   5   5       59.13       46.81      8.51 o 
  -3   5   5      746.32      672.85     27.77 o 
  -2   5   5     1473.51     1494.45     47.69 o 
  -1   5   5      377.03      349.07     18.64 o 
   0   5   5      161.42      173.44     11.38 o 
   1   5   5      383.98      383.14     16.83 o 
   2   5   5     1486.06     1570.15     53.02 o 
   3   5   5      758.09      760.64     27.79 o 
   4   5   5       62.40       67.92     11.43 o 
   5   5   5       47.13       38.17     10.80 o 
   6   5   5     1095.09     1203.89    123.95 o 
   7   5   5      678.86      642.29     60.95 o 
   8   5   5       27.12       24.02     23.86 o 
   9   5   5       81.08       75.93     26.06 o 
  10   5   5      114.63       87.37     73.76 o 
  11   5   5       10.54       28.35     25.94 o 
 -11   6   5        0.38        3.80     16.90 o 
 -10   6   5       42.17       27.81     17.85 o 
  -9   6   5       21.73       19.05     14.84 o 
  -8   6   5       56.24       31.92     31.39 o 
  -7   6   5      142.26      123.03     25.49 o 
  -6   6   5      158.71      173.31     27.28 o 
  -5   6   5      321.19      320.18     20.40 o 
  -4   6   5      229.74      254.46     20.86 o 
  -3   6   5      365.44      391.74     23.73 o 
  -2   6   5      614.89      601.89     26.24 o 
  -1   6   5      590.48      643.54     39.69 o 
   0   6   5      132.01      136.23     13.09 o 
   1   6   5      582.48      638.87     23.96 o 
   2   6   5      605.82      562.73     25.86 o 
   3   6   5      371.17      384.67     18.20 o 
   4   6   5      229.02      238.83     20.71 o 
   5   6   5      310.93      319.62     21.61 o 
   6   6   5      159.02      151.10     20.42 o 
   7   6   5      140.67      168.77     25.50 o 
   8   6   5       56.77       45.87     15.64 o 
   9   6   5       20.39       21.59     19.89 o 
  10   6   5       41.70       39.28     29.29 o 
  11   6   5        0.29       23.71     18.36 o 
 -11   7   5       42.66       76.12     64.17 o 
 -10   7   5        7.73       27.51     22.39 o 
  -9   7   5       80.76      117.81     29.34 o 
  -8   7   5       62.92       50.26     21.08 o 
  -7   7   5       60.24       37.58     20.63 o 
  -6   7   5       99.79       77.23     13.18 o 
  -5   7   5       11.23        0.07      7.19 o 
  -4   7   5       18.93       21.82      9.66 o 
  -3   7   5        1.24        2.32      7.26 o 
  -2   7   5      154.00      145.22     16.48 o 
  -1   7   5      304.06      257.15     18.53 o 
   0   7   5     1302.39     1276.41     49.38 o 
   1   7   5      319.11      318.61     17.60 o 
   2   7   5      158.70      158.68     15.25 o 
   3   7   5        1.37       -1.88      6.42 o 
   4   7   5       18.60        9.29      7.95 o 
   5   7   5       11.10       -3.20      9.56 o 
   6   7   5      103.39      106.03     20.99 o 
   7   7   5       62.19       27.37     14.33 o 
   8   7   5       62.24       43.13     15.88 o 
   9   7   5       82.53       75.17     19.52 o 
  10   7   5        7.85       31.00     17.73 o 
  11   7   5       42.79       24.46     20.31 o 
 -10   8   5        2.75       -5.86     21.29 o 
  -9   8   5       43.10       35.17     49.53 o 
  -8   8   5       27.99       30.94     20.48 o 
  -7   8   5       46.07       65.11     23.77 o 
  -6   8   5       42.89       23.26     10.57 o 
  -5   8   5       93.85      106.99     19.18 o 
  -4   8   5      158.90      171.04     19.96 o 
  -3   8   5       48.96       42.59     12.23 o 
  -2   8   5      423.62      421.45     37.62 o 
  -1   8   5       96.27       84.84     21.25 o 
   0   8   5      140.96      167.99     16.49 o 
   1   8   5       92.86       83.11     11.60 o 
   2   8   5      416.52      454.59     28.36 o 
   3   8   5       47.78       46.69     10.21 o 
   4   8   5      166.17      178.49     34.65 o 
   5   8   5       92.13      103.38     24.37 o 
   6   8   5       45.63       52.08     26.68 o 
   7   8   5       46.05       40.88     15.33 o 
   8   8   5       26.04       20.64     24.11 o 
   9   8   5       42.79       63.01     19.79 o 
  10   8   5        2.69       16.91     18.10 o 
  -9   9   5        2.47      -19.03     17.85 o 
  -8   9   5       28.73       42.41     23.32 o 
  -7   9   5       28.64       34.98     16.90 o 
  -6   9   5      145.51      177.45     25.04 o 
  -5   9   5       25.89       36.40     12.88 o 
  -4   9   5       46.00       43.49     13.43 o 
  -3   9   5      351.13      357.94     28.82 o 
  -2   9   5      127.24      107.61     21.87 o 
  -1   9   5       45.16       54.97     13.31 o 
   0   9   5      409.25      418.76     29.39 o 
   1   9   5       43.39       51.81     13.95 o 
   2   9   5      131.19      127.32     15.87 o 
   3   9   5      359.27      391.33     26.06 o 
   4   9   5       44.03       55.50     14.89 o 
   5   9   5       24.98       20.98     22.67 o 
   6   9   5      144.57      136.23     22.06 o 
   7   9   5       30.96       46.19     16.21 o 
   8   9   5       29.48       58.24     19.56 o 
   9   9   5        2.31        6.11     17.22 o 
  -9  10   5        2.56      -29.25     20.61 o 
  -8  10   5        3.37       29.10     22.13 o 
  -7  10   5       37.31        1.80     20.39 o 
  -6  10   5       30.27       19.53     19.18 o 
  -5  10   5       70.48       65.77     16.50 o 
  -4  10   5      136.35      157.30     21.96 o 
  -3  10   5      222.50      232.93     36.98 o 
  -2  10   5       19.63       -3.27     11.70 o 
  -1  10   5      161.17      135.56     19.40 o 
   0  10   5       95.94      124.68     18.97 o 
   1  10   5      156.33      122.50     27.77 o 
   2  10   5       20.03        6.26     13.85 o 
   3  10   5      227.21      234.32     43.39 o 
   4  10   5      138.79      157.03     43.44 o 
   5  10   5       71.43       71.65     17.84 o 
   6  10   5       30.59       17.15     14.63 o 
   7  10   5       37.30       29.83     17.64 o 
   8  10   5        3.21       -4.87     13.83 o 
   9  10   5        2.34       -8.89     17.39 o 
  -8  11   5        0.62       47.00     35.07 o 
  -7  11   5        0.70       12.71     22.92 o 
  -6  11   5       22.48       36.85     38.87 o 
  -5  11   5        4.06       -0.68     13.24 o 
  -4  11   5      101.23       63.42     24.93 o 
  -3  11   5        8.29      -18.12     12.08 o 
  -2  11   5      211.95      202.93     27.97 o 
  -1  11   5      138.41      205.89     25.00 o 
   0  11   5        0.29       -1.47     12.23 o 
   1  11   5      136.02      182.23     28.51 o 
   2  11   5      211.95      185.42     37.24 o 
   3  11   5        8.86      -17.11     22.23 o 
   4  11   5      104.14       80.80     18.99 o 
   5  11   5        4.26       24.80     20.23 o 
   6  11   5       23.41       20.07     23.05 o 
   7  11   5        0.72        9.28     16.87 o 
   8  11   5        0.56       -5.78     16.98 o 
  -6  12   5        2.78        6.07     22.15 o 
  -5  12   5       27.65       -2.78     15.20 o 
  -4  12   5       46.60       44.41     18.74 o 
  -3  12   5        0.44        7.11     15.72 o 
  -2  12   5       56.61       17.15     15.14 o 
  -1  12   5        0.43       14.02     14.31 o 
   0  12   5        4.16       -3.66     17.17 o 
   1  12   5        0.33        6.97     16.45 o 
   2  12   5       59.65       56.69     22.80 o 
   3  12   5        0.61        4.71     15.08 o 
   4  12   5       45.96       24.84     18.27 o 
   5  12   5       26.73       21.03     18.39 o 
   6  12   5        2.90      -21.83     16.01 o 
  -5  13   5        5.71       16.05     18.60 o 
  -4  13   5        3.23        8.45     17.43 o 
  -3  13   5       10.04       10.97     15.96 o 
  -2  13   5        0.28        9.61     17.02 o 
  -1  13   5       15.50       18.45     16.62 o 
   0  13   5       43.08       50.75     22.87 o 
   1  13   5       16.75      -11.99     17.19 o 
   2  13   5        0.22       -7.11     18.15 o 
   3  13   5        9.82        1.32     19.90 o 
   4  13   5        3.16       15.28     19.66 o 
   5  13   5        6.00       16.08     22.24 o 
  -2  14   5       11.94       -8.93     17.47 o 
  -1  14   5        5.90        9.49     21.18 o 
   0  14   5        4.76       22.99     19.24 o 
   1  14   5        5.96       20.18     22.22 o 
   2  14   5       11.81        2.65     22.15 o 
   0   0   6     1500.84     1418.16     58.23 o 
   1   0   6     1563.15     1633.94     46.36 o 
   2   0   6      940.81     1047.50     31.67 o 
   3   0   6      139.21      148.27     10.26 o 
   4   0   6      172.86      174.45     13.51 o 
   5   0   6      559.90      473.59     33.72 o 
   6   0   6      213.84      257.71     37.82 o 
   7   0   6       49.36       47.18     11.26 o 
   8   0   6       11.33        6.00     10.14 o 
   9   0   6      375.24      405.80     34.43 o 
  10   0   6      109.94       94.02     47.36 o 
  11   0   6        5.07       -8.48     20.89 o 
  12   0   6       49.58       12.28     28.71 o 
 -12   1   6       11.16        8.15     26.71 o 
 -11   1   6       17.69      -19.55     25.85 o 
 -10   1   6       27.14        9.84     19.30 o 
  -9   1   6       53.44       24.45     19.12 o 
  -8   1   6       67.35       66.36     15.05 o 
  -7   1   6      297.38      271.64     23.44 o 
  -6   1   6      824.91      806.77     38.33 o 
  -5   1   6      298.08      280.30     13.19 o 
  -4   1   6     2158.92     2285.93     67.90 o 
  -3   1   6      630.73      652.04     22.33 o 
  -2   1   6     2141.54     2037.75     49.10 o 
  -1   1   6     4538.24     4321.43    111.02 o 
   0   1   6       14.70       14.05      4.23 o 
   1   1   6     4485.52     4233.38    110.71 o 
   2   1   6     2104.33     1985.89     67.30 o 
   3   1   6      625.27      609.86     24.01 o 
   4   1   6     2141.21     2303.12     77.53 o 
   5   1   6      292.71      275.07     23.02 o 
   6   1   6      805.95      776.63     36.63 o 
   7   1   6      295.17      283.42     20.90 o 
   8   1   6       63.61       57.84     18.23 o 
   9   1   6       54.14       98.05     39.23 o 
  10   1   6       27.36      -12.16     22.78 o 
  11   1   6       17.82       15.71     22.15 o 
  12   1   6       10.95        5.05     28.20 o 
 -12   2   6       22.75       32.46     29.08 o 
 -11   2   6       22.70       20.25     34.71 o 
 -10   2   6      112.04      111.71     35.28 o 
  -9   2   6      364.50      394.75     32.60 o 
  -8   2   6       11.88        3.61     11.40 o 
  -7   2   6      118.75      133.45     26.07 o 
  -6   2   6        4.33       -5.12      6.67 o 
  -5   2   6     1447.17     1513.48     43.34 o 
  -4   2   6     1083.46     1171.23     29.54 o 
  -3   2   6      926.22      930.61     24.31 o 
  -2   2   6     4027.03     3906.41     91.51 o 
  -1   2   6     3527.60     3538.21    109.28 o 
   0   2   6     1856.04     1860.41     47.48 o 
   1   2   6     3547.37     3539.84    134.37 o 
   2   2   6     4052.01     3965.87    107.62 o 
   3   2   6      947.11      900.87     38.87 o 
   4   2   6     1098.37     1135.39     34.24 o 
   5   2   6     1458.56     1569.93     44.79 o 
   6   2   6        3.24        4.89      6.45 o 
   7   2   6      121.41       96.26     16.50 o 
   8   2   6       13.33       17.07     11.92 o 
   9   2   6      363.42      384.53     44.85 o 
  10   2   6      111.29      146.47     43.39 o 
  11   2   6       22.96       22.54     51.88 o 
  12   2   6       22.70       40.25     41.76 o 
 -12   3   6       17.00      -15.55     31.09 o 
 -11   3   6       19.58       46.79     24.85 o 
 -10   3   6      127.25      143.40     24.70 o 
  -9   3   6       16.98        0.49     12.57 o 
  -8   3   6       84.32       71.46     21.76 o 
  -7   3   6      183.81      159.26     20.26 o 
  -6   3   6      449.42      395.23     37.53 o 
  -5   3   6      582.80      620.84     21.59 o 
  -4   3   6      892.64      850.97     24.77 o 
  -3   3   6      624.54      603.93     20.33 o 
  -2   3   6      339.47      304.07     15.87 o 
  -1   3   6       49.95       40.17      5.73 o 
   0   3   6     3188.59     3295.09     80.07 o 
   1   3   6       51.16       35.18      6.51 o 
   2   3   6      342.88      330.47     28.59 o 
   3   3   6      649.84      633.81     25.14 o 
   4   3   6      904.81      926.59     32.66 o 
   5   3   6      554.04      593.82     33.63 o 
   6   3   6      458.41      461.78     30.14 o 
   7   3   6      180.57      186.10     21.02 o 
   8   3   6       87.53       72.72     21.02 o 
   9   3   6       17.10       18.66     25.13 o 
  10   3   6      128.64      133.36     33.61 o 
  11   3   6       19.99       18.52     23.14 o 
  12   3   6       17.21      -11.20     26.90 o 
 -12   4   6       21.78       42.30     39.77 o 
 -11   4   6       11.63        3.11     16.72 o 
 -10   4   6      140.23      115.65     40.92 o 
  -9   4   6       45.76       41.10     17.53 o 
  -8   4   6       48.70       23.35     14.03 o 
  -7   4   6      557.22      588.27     80.36 o 
  -6   4   6       25.02       18.12      9.82 o 
  -5   4   6      517.24      492.03     29.83 o 
  -4   4   6      741.27      714.33     43.52 o 
  -3   4   6      232.65      237.72     13.20 o 
  -2   4   6     2891.87     2992.50     73.98 o 
  -1   4   6     2048.72     2123.74     69.43 o 
   0   4   6     2845.95     3034.82     75.16 o 
   1   4   6     2032.38     2093.84     55.35 o 
   2   4   6     2822.22     3023.62     93.12 o 
   3   4   6      228.15      214.58     14.80 o 
   4   4   6      731.02      767.57     28.52 o 
   5   4   6      516.86      491.23     48.69 o 
   6   4   6       25.25       17.93     10.50 o 
   7   4   6      564.81      529.91     47.52 o 
   8   4   6       49.39       33.24     19.68 o 
   9   4   6       44.32       33.45     20.97 o 
  10   4   6      137.94      167.23     34.79 o 
  11   4   6       12.12       16.24     25.01 o 
  12   4   6       22.69       76.34     32.84 o 
 -11   5   6        2.31        8.79     16.70 o 
 -10   5   6        3.45      -16.60     13.12 o 
  -9   5   6       86.83      122.87     21.24 o 
  -8   5   6       80.07       75.02     16.62 o 
  -7   5   6       83.70      108.15     17.60 o 
  -6   5   6      535.42      562.24     33.31 o 
  -5   5   6      280.59      287.51     16.00 o 
  -4   5   6       13.09       11.29      5.58 o 
  -3   5   6      327.89      335.51     18.38 o 
  -2   5   6      640.47      619.40     25.61 o 
  -1   5   6     1310.66     1360.68     42.93 o 
   0   5   6      287.42      329.94     18.49 o 
   1   5   6     1291.83     1243.68     41.51 o 
   2   5   6      637.92      605.55     26.35 o 
   3   5   6      306.56      300.77     16.20 o 
   4   5   6       12.60       13.82      8.55 o 
   5   5   6      280.92      298.37     69.63 o 
   6   5   6      531.64      566.87     48.36 o 
   7   5   6       78.78       60.97     21.63 o 
   8   5   6       80.09       82.66     29.47 o 
   9   5   6       86.45       46.18     22.86 o 
  10   5   6        3.78      -17.34     19.01 o 
  11   5   6        2.21       31.91     26.06 o 
 -11   6   6       31.48        4.51     18.53 o 
 -10   6   6       10.10      -16.25     18.15 o 
  -9   6   6       42.52       46.08     15.93 o 
  -8   6   6       66.07       67.39     17.34 o 
  -7   6   6      391.72      417.16     66.45 o 
  -6   6   6      116.96      101.46     16.77 o 
  -5   6   6        2.95        2.29      7.46 o 
  -4   6   6       52.14       62.06     11.69 o 
  -3   6   6      233.19      250.86     17.54 o 
  -2   6   6     1047.73     1072.07     38.53 o 
  -1   6   6      689.16      698.17     29.01 o 
   0   6   6      581.17      558.00     37.53 o 
   1   6   6      678.47      697.81     25.69 o 
   2   6   6     1046.85     1059.62     39.22 o 
   3   6   6      226.53      237.88     15.28 o 
   4   6   6       49.30       28.35     10.17 o 
   5   6   6        3.24       12.13      7.88 o 
   6   6   6      113.49       96.59     17.45 o 
   7   6   6      381.25      404.83     47.02 o 
   8   6   6       66.31       27.92     19.46 o 
   9   6   6       41.74       47.45     20.83 o 
  10   6   6        9.54       -3.43     19.94 o 
  11   6   6       31.36       11.85     40.67 o 
 -10   7   6        0.13       49.14     23.99 o 
  -9   7   6       12.26      -10.85     18.13 o 
  -8   7   6        7.52        8.72     16.94 o 
  -7   7   6      148.27      167.73     30.00 o 
  -6   7   6      113.16       60.28     16.25 o 
  -5   7   6      540.90      558.22     41.72 o 
  -4   7   6      204.52      176.22     18.75 o 
  -3   7   6       83.31       74.59     17.24 o 
  -2   7   6      323.17      304.47     20.33 o 
  -1   7   6      458.52      414.75     23.76 o 
   0   7   6        0.39       -4.01      6.14 o 
   1   7   6      467.81      454.69     21.60 o 
   2   7   6      321.11      283.01     19.88 o 
   3   7   6       86.23       97.94     18.68 o 
   4   7   6      201.69      203.48     18.15 o 
   5   7   6      532.06      592.94     37.28 o 
   6   7   6      110.41      107.09     19.16 o 
   7   7   6      143.98       95.92     19.55 o 
   8   7   6        7.76       16.30     13.81 o 
   9   7   6       12.13       38.58     17.43 o 
  10   7   6        0.22       -4.29     15.01 o 
 -10   8   6       10.81       10.94     30.19 o 
  -9   8   6        0.92      -19.22     17.65 o 
  -8   8   6       36.15       59.32     27.12 o 
  -7   8   6      112.66      119.27     26.31 o 
  -6   8   6       70.29       87.06     21.88 o 
  -5   8   6        7.19        8.01     11.34 o 
  -4   8   6      165.59      181.16     20.98 o 
  -3   8   6      106.81      135.54     37.32 o 
  -2   8   6      743.16      724.49     37.89 o 
  -1   8   6      823.76      851.98     45.64 o 
   0   8   6      931.14     1042.41     45.70 o 
   1   8   6      835.33      880.28     37.12 o 
   2   8   6      727.61      762.19     51.53 o 
   3   8   6      104.29      107.41     14.55 o 
   4   8   6      172.27      183.13     18.61 o 
   5   8   6        7.91        2.53     10.87 o 
   6   8   6       71.88       83.92     18.39 o 
   7   8   6      114.12      121.09     21.70 o 
   8   8   6       38.29       60.92     19.04 o 
   9   8   6        0.95        1.65     16.24 o 
  10   8   6       10.47       11.19     18.54 o 
  -9   9   6       37.91       77.73     28.89 o 
  -8   9   6       35.44      -13.83     18.50 o 
  -7   9   6       31.32       30.89     19.80 o 
  -6   9   6        3.19       -8.29     14.90 o 
  -5   9   6       10.62       11.12     12.98 o 
  -4   9   6        5.49       -8.15     11.29 o 
  -3   9   6      363.25      378.46     29.38 o 
  -2   9   6      361.68      340.20     27.26 o 
  -1   9   6       34.70       29.59     11.54 o 
   0   9   6      357.35      348.38     49.75 o 
   1   9   6       35.54       29.56     10.21 o 
   2   9   6      356.54      389.38     30.08 o 
   3   9   6      358.78      404.07     26.66 o 
   4   9   6        5.12        8.46     10.35 o 
   5   9   6       10.19        4.09     18.64 o 
   6   9   6        2.64        2.70     12.29 o 
   7   9   6       30.17       48.44     26.76 o 
   8   9   6       34.97       27.27     17.25 o 
   9   9   6       38.34       28.15     27.94 o 
  -8  10   6        8.13      -16.27     30.01 o 
  -7  10   6       17.84       18.44     34.35 o 
  -6  10   6       19.99       23.27     19.09 o 
  -5  10   6       27.62        6.27     13.20 o 
  -4  10   6       96.62       92.05     19.41 o 
  -3  10   6      142.84      119.97     19.95 o 
  -2  10   6      147.95      165.54     22.03 o 
  -1  10   6       15.27       37.65     13.69 o 
   0  10   6       49.09       42.53     21.85 o 
   1  10   6       14.87       13.55     22.05 o 
   2  10   6      146.70      182.30     50.80 o 
   3  10   6      139.20      149.88     19.15 o 
   4  10   6       95.76       84.41     18.46 o 
   5  10   6       29.22        9.33     16.35 o 
   6  10   6       20.06       21.92     17.50 o 
   7  10   6       17.00       -1.31     14.40 o 
   8  10   6        8.10       15.05     18.27 o 
  -7  11   6       24.02       44.11     37.24 o 
  -6  11   6       11.56       12.29     21.39 o 
  -5  11   6       21.67       25.49     17.23 o 
  -4  11   6       63.47       60.36     19.51 o 
  -3  11   6       36.63       28.17     13.93 o 
  -2  11   6       20.06       18.95     14.00 o 
  -1  11   6      189.29      227.61     25.79 o 
   0  11   6       10.31       17.35     13.51 o 
   1  11   6      190.49      280.00     35.29 o 
   2  11   6       21.06       52.50     30.01 o 
   3  11   6       35.97       17.03     14.99 o 
   4  11   6       63.08       39.55     16.10 o 
   5  11   6       20.14       25.29     16.37 o 
   6  11   6       11.34       29.62     17.82 o 
   7  11   6       23.40        3.43     19.90 o 
  -6  12   6        0.79       -3.54     21.66 o 
  -5  12   6       20.73        4.98     21.11 o 
  -4  12   6        4.78       -5.49     15.69 o 
  -3  12   6       19.45       13.13     15.26 o 
  -2  12   6       25.83       33.65     17.21 o 
  -1  12   6       34.21       37.81     16.38 o 
   0  12   6        0.84      -20.31     13.54 o 
   1  12   6       33.82       25.52     19.09 o 
   2  12   6       25.56       56.36     22.71 o 
   3  12   6       19.93       20.61     35.79 o 
   4  12   6        4.87       14.83     16.44 o 
   5  12   6       20.83        0.76     16.71 o 
   6  12   6        0.78        3.51     20.65 o 
  -4  13   6       13.81       -1.31     17.91 o 
  -3  13   6       24.93        5.52     17.31 o 
  -2  13   6       27.25       52.60     18.58 o 
  -1  13   6        9.45       14.63     18.25 o 
   0  13   6        1.42        7.98     27.12 o 
   1  13   6        9.11        3.24     18.21 o 
   2  13   6       26.51       42.41     23.32 o 
   3  13   6       25.83       18.73     24.58 o 
   4  13   6       14.02       13.58     19.60 o 
   0  14   6       25.27       11.21     21.99 o 
   1   0   7      513.70      536.86     37.71 o 
   2   0   7      296.18      330.19     14.54 o 
   3   0   7      401.31      347.86     21.59 o 
   4   0   7     4210.05     4701.88    128.35 o 
   5   0   7      585.30      554.66     30.55 o 
   6   0   7      315.67      339.10     20.83 o 
   7   0   7      143.60      172.27     25.17 o 
   8   0   7      484.68      506.61     75.05 o 
   9   0   7       12.82        1.14     13.96 o 
  10   0   7       12.02       24.07     22.74 o 
  11   0   7       89.64      105.56     34.37 o 
  12   0   7        6.13      -10.20     24.13 o 
 -12   1   7        8.99       -7.25     26.45 o 
 -11   1   7       62.33       60.21     27.89 o 
 -10   1   7      111.93      138.64     28.63 o 
  -9   1   7       64.90       72.44     22.03 o 
  -8   1   7       98.67      102.45     24.03 o 
  -7   1   7      139.91      151.54     18.81 o 
  -6   1   7        0.68        1.68      6.94 o 
  -5   1   7      979.80     1142.21     49.47 o 
  -4   1   7      665.93      673.82     26.86 o 
  -3   1   7     3126.66     3079.62     83.73 o 
  -2   1   7       81.78       79.45      5.94 o 
  -1   1   7     1893.90     1870.27     52.90 o 
   0   1   7       13.80        8.63      4.15 o 
   1   1   7     1917.88     1803.16     52.53 o 
   2   1   7       80.76       79.50     13.73 o 
   3   1   7     3138.14     3105.57    100.43 o 
   4   1   7      665.07      628.00     28.03 o 
   5   1   7     1000.82     1149.31     95.93 o 
   6   1   7        0.78        9.08      7.82 o 
   7   1   7      136.93      140.42     19.82 o 
   8   1   7       98.43       89.28     17.78 o 
   9   1   7       69.13       71.91     41.76 o 
  10   1   7      110.54       71.65     33.63 o 
  11   1   7       60.36      101.19     32.14 o 
  12   1   7        9.06       29.43     28.58 o 
 -12   2   7       12.30       17.35     40.49 o 
 -11   2   7       73.75       64.36     41.22 o 
 -10   2   7       48.66       68.18     25.43 o 
  -9   2   7       11.82       14.15     18.62 o 
  -8   2   7       10.21       13.38     12.14 o 
  -7   2   7      249.17      266.96     29.60 o 
  -6   2   7      196.79      223.74     20.72 o 
  -5   2   7      988.29     1018.12     55.55 o 
  -4   2   7      885.72      861.84     27.18 o 
  -3   2   7      295.71      309.03     19.01 o 
  -2   2   7      275.50      257.17     12.15 o 
  -1   2   7      760.13      753.55     31.98 o 
   0   2   7     1251.38     1238.70     34.40 o 
   1   2   7      739.90      732.89     36.26 o 
   2   2   7      285.77      313.23     16.91 o 
   3   2   7      315.18      242.28     16.23 o 
   4   2   7      880.06      838.44     27.29 o 
   5   2   7      991.27     1008.78     37.64 o 
   6   2   7      204.91      182.81     20.65 o 
   7   2   7      248.91      242.99     26.50 o 
   8   2   7        9.94       16.00     16.04 o 
   9   2   7       11.94       15.04     17.02 o 
  10   2   7       49.30       64.10     25.95 o 
  11   2   7       75.23      106.90     62.19 o 
  12   2   7       12.41       18.02     27.04 o 
 -12   3   7        0.30        9.04     34.35 o 
 -11   3   7       29.16       45.46     27.00 o 
 -10   3   7        0.20        7.49     19.56 o 
  -9   3   7       98.25       93.67     20.28 o 
  -8   3   7       33.83       55.05     15.32 o 
  -7   3   7       12.72       17.91     11.78 o 
  -6   3   7      167.91      123.32     26.25 o 
  -5   3   7      927.49     1016.32     38.54 o 
  -4   3   7      156.35      144.44      9.14 o 
  -3   3   7      868.25      828.51     25.75 o 
  -2   3   7      690.65      701.90     26.74 o 
  -1   3   7     4233.17     4310.10     93.25 o 
   0   3   7      767.58      760.65     27.32 o 
   1   3   7     4244.28     4375.71    134.99 o 
   2   3   7      709.25      777.35     42.15 o 
   3   3   7      835.25      827.33     37.53 o 
   4   3   7      159.61      143.16     12.78 o 
   5   3   7      914.30      941.09     45.60 o 
   6   3   7      171.17      151.01     19.44 o 
   7   3   7       11.12       -4.96     12.16 o 
   8   3   7       31.56       63.41     26.21 o 
   9   3   7       96.24       96.95     26.45 o 
  10   3   7        0.33      -26.39     22.78 o 
  11   3   7       28.38       51.19     27.84 o 
  12   3   7        0.29        2.38     26.71 o 
 -11   4   7       12.28       57.04     26.67 o 
 -10   4   7       25.34       19.98     16.81 o 
  -9   4   7       18.57        1.86     12.62 o 
  -8   4   7      290.25      330.58     32.23 o 
  -7   4   7       59.56       41.48     13.98 o 
  -6   4   7     1071.47     1075.90     49.97 o 
  -5   4   7      265.79      297.04     16.99 o 
  -4   4   7      311.25      303.91     16.36 o 
  -3   4   7      106.30       99.98     13.21 o 
  -2   4   7      235.12      203.61     12.43 o 
  -1   4   7      801.41      793.35     29.54 o 
   0   4   7     1879.55     2060.68     54.51 o 
   1   4   7      808.18      839.57     30.48 o 
   2   4   7      223.53      221.55     28.84 o 
   3   4   7      113.08      127.19     12.16 o 
   4   4   7      314.58      316.52     18.46 o 
   5   4   7      264.53      232.26     22.18 o 
   6   4   7     1088.49     1104.49     51.40 o 
   7   4   7       61.91      105.37     25.70 o 
   8   4   7      286.35      392.64     44.79 o 
   9   4   7       18.60      -14.06     16.93 o 
  10   4   7       26.19       27.78     33.44 o 
  11   4   7       12.69       20.75     40.13 o 
 -11   5   7       32.63       31.55     25.62 o 
 -10   5   7       22.05        7.37     15.20 o 
  -9   5   7       32.21       12.20     13.78 o 
  -8   5   7      245.11      222.63     60.93 o 
  -7   5   7      132.88       92.50     18.12 o 
  -6   5   7      100.67       99.10     17.01 o 
  -5   5   7      422.64      409.08     29.02 o 
  -4   5   7      254.17      254.15     17.15 o 
  -3   5   7      469.84      501.77     22.76 o 
  -2   5   7     1113.04     1211.15     56.59 o 
  -1   5   7      827.88      851.21     37.14 o 
   0   5   7       76.75       72.80      9.09 o 
   1   5   7      852.08      794.69     31.85 o 
   2   5   7     1090.37     1153.32     36.25 o 
   3   5   7      469.40      430.56     22.98 o 
   4   5   7      251.74      216.75     21.74 o 
   5   5   7      418.19      385.05     66.38 o 
   6   5   7       95.60       88.89     16.58 o 
   7   5   7      133.90      137.06     28.12 o 
   8   5   7      244.76      294.29     40.51 o 
   9   5   7       34.32       53.92     24.73 o 
  10   5   7       21.93       -7.64     21.32 o 
  11   5   7       31.93       69.91     29.17 o 
 -11   6   7        1.77      -10.08     16.33 o 
 -10   6   7       35.90       42.92     18.31 o 
  -9   6   7        3.63        7.28     14.63 o 
  -8   6   7      157.18      170.14     24.96 o 
  -7   6   7       10.44       13.07     13.01 o 
  -6   6   7      801.48      819.41     46.19 o 
  -5   6   7      291.49      279.52     28.07 o 
  -4   6   7      113.69      107.77     18.57 o 
  -3   6   7       51.31       36.58      8.76 o 
  -2   6   7      198.13      206.31     18.73 o 
  -1   6   7      604.45      708.46     34.98 o 
   0   6   7     1220.97     1132.37     45.89 o 
   1   6   7      604.92      626.51     25.40 o 
   2   6   7      201.68      212.61     17.36 o 
   3   6   7       52.25       38.12      8.12 o 
   4   6   7      107.49      113.21     14.31 o 
   5   6   7      294.51      259.76     21.92 o 
   6   6   7      792.29      881.38     47.90 o 
   7   6   7       10.62       13.21     15.71 o 
   8   6   7      163.25      160.07     47.73 o 
   9   6   7        3.53       18.11     25.13 o 
  10   6   7       37.20        3.58     21.05 o 
  11   6   7        1.73       -7.53     22.06 o 
 -10   7   7        0.76       11.52     22.80 o 
  -9   7   7       17.49       17.53     22.09 o 
  -8   7   7      114.46      137.65     28.81 o 
  -7   7   7       52.68       76.94     21.67 o 
  -6   7   7      161.72      150.36     29.65 o 
  -5   7   7      153.35      119.61     43.93 o 
  -4   7   7       82.31       68.83     13.38 o 
  -3   7   7      145.96      131.06     14.58 o 
  -2   7   7      144.41      138.66     19.36 o 
  -1   7   7      500.40      479.50     26.33 o 
   0   7   7      248.18      242.59     19.00 o 
   1   7   7      513.03      565.16     24.15 o 
   2   7   7      144.82      176.49     14.33 o 
   3   7   7      147.33      137.27     18.75 o 
   4   7   7       85.00       61.24     12.27 o 
   5   7   7      153.05      158.01     17.67 o 
   6   7   7      169.60      141.02     21.24 o 
   7   7   7       50.19       28.55     24.55 o 
   8   7   7      116.49       83.56     19.26 o 
   9   7   7       18.16       24.11     16.30 o 
  10   7   7        0.89       15.21     17.20 o 
 -10   8   7       26.56        9.14     21.58 o 
  -9   8   7        6.43       22.78     21.88 o 
  -8   8   7       28.20       34.23     29.83 o 
  -7   8   7        4.79       18.49     16.18 o 
  -6   8   7       22.33       31.82     27.12 o 
  -5   8   7       49.50       38.00     18.14 o 
  -4   8   7      707.15      856.16     43.47 o 
  -3   8   7      108.76      135.11     18.19 o 
  -2   8   7      189.93      202.96     24.43 o 
  -1   8   7       92.41       83.97     13.26 o 
   0   8   7       39.82       21.96     10.31 o 
   1   8   7       90.80       77.12     13.39 o 
   2   8   7      191.03      181.88     17.35 o 
   3   8   7      109.99      137.49     25.60 o 
   4   8   7      701.64      751.35     57.70 o 
   5   8   7       49.75       49.10     17.37 o 
   6   8   7       25.11       41.26     14.65 o 
   7   8   7        4.28       11.03     13.56 o 
   8   8   7       27.31       14.32     15.76 o 
   9   8   7        6.72       11.66     17.82 o 
  10   8   7       26.36       32.57     21.25 o 
  -9   9   7       37.21       79.78     35.25 o 
  -8   9   7       13.75       25.04     21.46 o 
  -7   9   7       12.63       13.38     28.56 o 
  -6   9   7       42.78      102.32     41.94 o 
  -5   9   7       30.29       13.66     18.07 o 
  -4   9   7       58.78       29.30     14.06 o 
  -3   9   7      393.68      400.39     30.05 o 
  -2   9   7      288.61      292.93     27.01 o 
  -1   9   7       79.96       86.82     14.53 o 
   0   9   7      487.36      573.24     31.55 o 
   1   9   7       78.34       89.79     19.66 o 
   2   9   7      287.40      355.62     33.72 o 
   3   9   7      387.51      385.91     27.04 o 
   4   9   7       59.76       50.48     15.50 o 
   5   9   7       30.22       29.45     14.07 o 
   6   9   7       40.76       21.94     15.42 o 
   7   9   7       12.92       24.26     17.43 o 
   8   9   7       14.02       26.12     18.57 o 
   9   9   7       37.53       48.49     20.99 o 
  -8  10   7       35.56       53.87     41.22 o 
  -7  10   7       11.15      -13.74     31.45 o 
  -6  10   7       80.64      178.97     54.23 o 
  -5  10   7       55.81       35.26     21.61 o 
  -4  10   7      217.63      249.37     37.73 o 
  -3  10   7       10.99       20.20     13.52 o 
  -2  10   7       22.98       11.17     12.98 o 
  -1  10   7      183.36      158.19     21.19 o 
   0  10   7      118.79      112.88     18.90 o 
   1  10   7      188.02      209.69     24.77 o 
   2  10   7       20.87        8.68     10.38 o 
   3  10   7       12.24       15.97     11.14 o 
   4  10   7      223.84      225.63     27.25 o 
   5  10   7       57.20       63.75     17.54 o 
   6  10   7       80.44       83.19     24.11 o 
   7  10   7       10.74       14.17     16.34 o 
   8  10   7       36.89       51.04     21.12 o 
  -7  11   7        7.95       11.21     40.49 o 
  -6  11   7        6.31       32.18     41.22 o 
  -5  11   7       30.11       25.59     23.52 o 
  -4  11   7       89.93       80.58     24.13 o 
  -3  11   7      153.00      172.86     24.07 o 
  -2  11   7       93.06       73.38     17.85 o 
  -1  11   7       25.08       22.76     16.10 o 
   0  11   7       32.70       31.61     14.99 o 
   1  11   7       23.55       16.65     23.14 o 
   2  11   7       94.58      102.61     25.26 o 
   3  11   7      153.95      131.26     22.47 o 
   4  11   7       89.55       69.54     21.45 o 
   5  11   7       30.90        9.17     14.80 o 
   6  11   7        6.04       -1.29     16.21 o 
   7  11   7        7.57        5.87     17.33 o 
  -6  12   7       16.43      -14.10     38.32 o 
  -5  12   7       23.83        0.66     25.85 o 
  -4  12   7       86.97      113.18     29.40 o 
  -3  12   7       62.61       82.74     21.17 o 
  -2  12   7       40.06       23.73     17.76 o 
  -1  12   7        8.50       19.52     15.28 o 
   0  12   7        5.56       35.29     18.13 o 
   1  12   7        7.85       -7.61     15.70 o 
   2  12   7       40.65       54.03     20.93 o 
   3  12   7       64.74       49.24     43.21 o 
   4  12   7       86.32       88.52     22.60 o 
   5  12   7       23.57       44.92     21.50 o 
   6  12   7       17.48       19.25     18.30 o 
  -4  13   7        2.31      -10.37     18.98 o 
  -3  13   7       12.38        2.48     17.15 o 
  -2  13   7        2.29       22.82     20.18 o 
  -1  13   7       53.59       22.74     21.51 o 
   0  13   7       16.32      -21.42     43.38 o 
   1  13   7       53.11       82.47     25.67 o 
   2  13   7        2.23       10.96     20.74 o 
   3  13   7       12.05       30.84     23.32 o 
   4  13   7        2.32        9.23     22.13 o 
   0   0   8      616.75      574.18     31.38 o 
   1   0   8      441.18      462.61     23.50 o 
   2   0   8      597.84      538.64     45.54 o 
   3   0   8      311.87      378.66     26.00 o 
   4   0   8     1208.45     1177.12     47.89 o 
   5   0   8      542.63      592.88     30.39 o 
   6   0   8       25.97       14.62     11.30 o 
   7   0   8        1.60       10.82     14.57 o 
   8   0   8      674.99      667.59     97.12 o 
   9   0   8        6.78        9.46     17.46 o 
  10   0   8       15.07        5.29     18.47 o 
  11   0   8        0.29      -28.60     21.96 o 
  12   0   8       33.74       43.94     30.37 o 
 -12   1   8        7.60       28.33     62.73 o 
 -11   1   8       15.57       16.23     23.11 o 
 -10   1   8       43.26       22.40     19.37 o 
  -9   1   8       29.19       32.48     18.40 o 
  -8   1   8      137.66       98.91     24.78 o 
  -7   1   8       98.94       97.88     22.03 o 
  -6   1   8      136.42      138.93     28.42 o 
  -5   1   8      448.24      433.71     22.81 o 
  -4   1   8      319.48      336.18     24.19 o 
  -3   1   8      621.72      675.46     33.42 o 
  -2   1   8     2079.33     1962.02     49.75 o 
  -1   1   8      570.39      558.79     28.10 o 
   0   1   8      775.48      711.30     25.96 o 
   1   1   8      562.18      533.73     21.55 o 
   2   1   8     2054.82     2004.21     69.34 o 
   3   1   8      617.51      704.55     49.23 o 
   4   1   8      310.79      334.48     22.66 o 
   5   1   8      440.23      484.98     36.95 o 
   6   1   8      135.05      142.24     17.47 o 
   7   1   8       97.20       85.43     20.27 o 
   8   1   8      136.96       73.82     27.37 o 
   9   1   8       29.15       30.92     21.26 o 
  10   1   8       42.85       30.63     43.93 o 
  11   1   8       16.00       53.88     28.18 o 
  12   1   8        7.81       14.67     27.13 o 
 -11   2   8       13.96       23.50     38.68 o 
 -10   2   8       66.00       82.14     26.71 o 
  -9   2   8       47.68       38.82     22.09 o 
  -8   2   8      127.57      152.60     29.40 o 
  -7   2   8       23.00       15.39     13.43 o 
  -6   2   8      118.43      118.80     15.87 o 
  -5   2   8        2.12       -0.01      5.93 o 
  -4   2   8      613.34      653.64     52.28 o 
  -3   2   8      188.52      177.57     14.90 o 
  -2   2   8     1177.11     1186.13     33.62 o 
  -1   2   8       58.71       50.02     10.25 o 
   0   2   8       39.02       23.38      5.72 o 
   1   2   8       56.72       41.31     10.88 o 
   2   2   8     1209.18     1240.57     41.59 o 
   3   2   8      180.68      165.77     15.66 o 
   4   2   8      624.67      685.56     35.91 o 
   5   2   8        2.27        4.05      6.71 o 
   6   2   8      121.55      139.61     20.53 o 
   7   2   8       21.15        6.67     11.11 o 
   8   2   8      127.47       94.12     19.64 o 
   9   2   8       47.25       21.49     19.53 o 
  10   2   8       65.38       39.63     25.67 o 
  11   2   8       13.95        9.14     23.27 o 
 -11   3   8       30.36      -33.02     38.14 o 
 -10   3   8        0.78       -1.79     20.31 o 
  -9   3   8      111.34      146.32     30.56 o 
  -8   3   8      203.61      154.19     21.48 o 
  -7   3   8      103.29      104.56     18.43 o 
  -6   3   8       20.67       16.60      8.83 o 
  -5   3   8      170.55      130.51     14.42 o 
  -4   3   8       28.07       23.82      6.70 o 
  -3   3   8      874.02      967.53     29.58 o 
  -2   3   8      452.73      424.73     39.58 o 
  -1   3   8       17.87       21.27      3.93 o 
   0   3   8      950.64     1107.55     33.11 o 
   1   3   8       15.86       10.47      5.61 o 
   2   3   8      456.83      482.96     25.62 o 
   3   3   8      894.76      997.20     43.37 o 
   4   3   8       28.59       24.96      8.77 o 
   5   3   8      166.82      173.56     20.00 o 
   6   3   8       18.21      -10.44      8.55 o 
   7   3   8      110.83      107.93     18.63 o 
   8   3   8      207.95      141.62     29.86 o 
   9   3   8      110.29      120.05     30.60 o 
  10   3   8        0.91      -15.64     20.45 o 
  11   3   8       30.80       77.50     28.00 o 
 -11   4   8        1.50      -26.37     23.68 o 
 -10   4   8       15.80       36.54     23.78 o 
  -9   4   8        6.80        2.22     18.26 o 
  -8   4   8      155.76      179.73     23.20 o 
  -7   4   8      268.28      272.42     26.21 o 
  -6   4   8      224.54      220.38     26.21 o 
  -5   4   8      295.41      305.29     22.15 o 
  -4   4   8     1346.05     1478.77     48.90 o 
  -3   4   8        9.13        2.84      5.07 o 
  -2   4   8      141.25      132.25     10.65 o 
  -1   4   8      866.59      978.58     35.57 o 
   0   4   8      185.54      164.54     11.35 o 
   1   4   8      862.24      930.04     40.46 o 
   2   4   8      131.38      116.35     12.82 o 
   3   4   8        6.49       14.18      6.55 o 
   4   4   8     1344.48     1425.71     49.11 o 
   5   4   8      291.76      342.08     27.18 o 
   6   4   8      228.49      231.18     24.74 o 
   7   4   8      261.64      263.94     27.31 o 
   8   4   8      155.69      176.75     32.46 o 
   9   4   8        6.23       21.45     18.73 o 
  10   4   8       15.40       12.73     24.15 o 
  11   4   8        1.65       13.07     27.74 o 
 -11   5   8        3.13       27.84     32.36 o 
 -10   5   8       24.37       40.52     23.53 o 
  -9   5   8       59.22       26.94     15.49 o 
  -8   5   8      165.85      160.43     23.06 o 
  -7   5   8       44.45       25.88     13.79 o 
  -6   5   8       19.00       -1.61     12.99 o 
  -5   5   8     1688.43     1805.05    119.66 o 
  -4   5   8       51.27       29.24     10.50 o 
  -3   5   8      247.01      282.34     20.83 o 
  -2   5   8       87.33       98.87     11.41 o 
  -1   5   8      576.96      620.54     26.88 o 
   0   5   8       46.78       45.60      7.36 o 
   1   5   8      575.74      601.14     27.18 o 
   2   5   8       88.45       95.86     10.58 o 
   3   5   8      242.67      235.89     16.12 o 
   4   5   8       50.69        7.37      9.01 o 
   5   5   8     1706.48     1887.14     74.33 o 
   6   5   8       18.46       24.21     11.54 o 
   7   5   8       43.76       54.51     24.22 o 
   8   5   8      167.18      262.67     96.72 o 
   9   5   8       60.38       78.07     28.25 o 
  10   5   8       24.12       43.53     25.26 o 
  11   5   8        2.93      -15.14     24.66 o 
 -10   6   8       10.25        3.69     17.01 o 
  -9   6   8        4.75        2.24     14.29 o 
  -8   6   8       40.32       35.09     15.44 o 
  -7   6   8       29.65        7.51     13.65 o 
  -6   6   8       64.75       25.99     17.73 o 
  -5   6   8      120.82      114.62     35.80 o 
  -4   6   8       77.70       30.98     11.53 o 
  -3   6   8      416.04      415.50     23.31 o 
  -2   6   8      367.68      433.82     45.22 o 
  -1   6   8      851.39      977.55     48.84 o 
   0   6   8       97.59       92.68     10.31 o 
   1   6   8      871.61      983.33     33.04 o 
   2   6   8      375.44      406.72     20.67 o 
   3   6   8      423.35      423.01     24.98 o 
   4   6   8       74.74       44.63     10.70 o 
   5   6   8      119.93       86.62     13.52 o 
   6   6   8       63.77       47.88     18.85 o 
   7   6   8       27.07      -13.31     13.98 o 
   8   6   8       38.13       31.21     22.12 o 
   9   6   8        4.52       17.14     20.76 o 
  10   6   8        9.79       -5.68     20.85 o 
 -10   7   8        3.67      -13.61     20.85 o 
  -9   7   8       52.92       98.02     29.47 o 
  -8   7   8        8.86       -1.00     18.59 o 
  -7   7   8        0.79       19.86     16.76 o 
  -6   7   8      212.34      182.24     45.56 o 
  -5   7   8       23.55       23.50     24.22 o 
  -4   7   8       27.35       15.34     12.70 o 
  -3   7   8       53.86       50.64     11.31 o 
  -2   7   8       78.28       69.07     11.87 o 
  -1   7   8      108.69      103.95     16.91 o 
   0   7   8       16.78       14.05      8.18 o 
   1   7   8      102.62      113.44     18.72 o 
   2   7   8       78.62       59.51     12.24 o 
   3   7   8       47.92       25.84      9.65 o 
   4   7   8       25.64       17.43      9.55 o 
   5   7   8       23.55       30.52     11.36 o 
   6   7   8      211.44      211.83     25.93 o 
   7   7   8        0.56        5.60     12.03 o 
   8   7   8        8.67        9.56     14.13 o 
   9   7   8       51.64       88.88     26.01 o 
  10   7   8        3.65       -6.60     17.01 o 
  -9   8   8        7.04        0.84     20.64 o 
  -8   8   8        2.04      -12.01     20.79 o 
  -7   8   8       77.07       52.06     33.99 o 
  -6   8   8       10.52       -0.36     28.56 o 
  -5   8   8      168.51      172.84     47.37 o 
  -4   8   8       55.39       66.34     19.45 o 
  -3   8   8      167.14      172.43     17.74 o 
  -2   8   8       35.27       32.35     11.33 o 
  -1   8   8      555.09      547.16     57.38 o 
   0   8   8       50.46       33.44     10.52 o 
   1   8   8      555.62      534.59     38.58 o 
   2   8   8       33.12       22.42     10.41 o 
   3   8   8      176.30      171.45     29.93 o 
   4   8   8       55.65       33.30     12.20 o 
   5   8   8      166.36      210.13     25.68 o 
   6   8   8       11.30      -10.43     13.48 o 
   7   8   8       78.36      103.54     33.10 o 
   8   8   8        1.84       -9.60     26.21 o 
   9   8   8        6.92        8.29     16.96 o 
  -9   9   8        2.58        3.62     31.45 o 
  -8   9   8       44.15      -16.27     30.37 o 
  -7   9   8       72.29       36.52     38.69 o 
  -6   9   8        2.86      -22.05     24.58 o 
  -5   9   8      153.12      113.86     25.89 o 
  -4   9   8        9.95        9.50     21.33 o 
  -3   9   8      248.73      228.83     24.18 o 
  -2   9   8        1.92        7.63     11.51 o 
  -1   9   8      105.08      153.63     18.30 o 
   0   9   8       37.76       48.38     15.39 o 
   1   9   8      102.34      108.67     15.77 o 
   2   9   8        2.30        6.40      9.67 o 
   3   9   8      244.74      236.10     31.68 o 
   4   9   8        9.72       -2.83     11.03 o 
   5   9   8      158.57      185.27     25.65 o 
   6   9   8        2.42       10.84     13.16 o 
   7   9   8       71.46       76.14     21.11 o 
   8   9   8       44.35       47.44     32.49 o 
   9   9   8        2.75       23.17     19.41 o 
  -8  10   8       13.27       37.60     35.79 o 
  -7  10   8        4.07      -11.93     28.56 o 
  -6  10   8        9.28      -30.73     31.45 o 
  -5  10   8        9.78        5.71     19.42 o 
  -4  10   8       11.83       24.26     18.73 o 
  -3  10   8        1.05       -7.57     12.16 o 
  -2  10   8      309.75      372.78     44.25 o 
  -1  10   8        5.05        7.22     15.94 o 
   0  10   8        2.37       -9.11      9.83 o 
   1  10   8        5.33       15.17     12.12 o 
   2  10   8      313.56      357.24     27.19 o 
   3  10   8        0.82       -5.18     17.41 o 
   4  10   8       10.52        2.36     12.98 o 
   5  10   8        9.63       -0.60     13.40 o 
   6  10   8        9.65      -11.17     14.06 o 
   7  10   8        3.71       -4.81     15.57 o 
   8  10   8       13.29       34.60     20.93 o 
  -7  11   8       11.92      -27.12     32.90 o 
  -6  11   8       52.55       62.91     40.13 o 
  -5  11   8       15.70       -7.85     22.34 o 
  -4  11   8        9.28       -2.53     27.12 o 
  -3  11   8       12.38        8.69     14.87 o 
  -2  11   8      182.92      278.40     38.01 o 
  -1  11   8       42.61       51.92     17.69 o 
   0  11   8       11.34      -19.68     13.12 o 
   1  11   8       43.10       17.06     31.09 o 
   2  11   8      183.06      226.72     27.76 o 
   3  11   8       12.01       11.19     14.70 o 
   4  11   8        8.84       34.12     17.31 o 
   5  11   8       15.56       25.48     16.85 o 
   6  11   8       53.29       36.87     21.13 o 
   7  11   8       11.58        9.81     19.01 o 
  -5  12   8       19.26       20.97     41.94 o 
  -4  12   8       10.41      -23.26     20.52 o 
  -3  12   8        0.51       -8.17     16.12 o 
  -2  12   8       10.25      -20.81     13.87 o 
  -1  12   8       10.76       -6.10     14.79 o 
   0  12   8       21.71        6.64     18.38 o 
   1  12   8       10.50        0.87     18.66 o 
   2  12   8       10.85        0.04     18.75 o 
   3  12   8        0.43      -15.93     22.60 o 
   4  12   8       10.89        7.09     17.07 o 
   5  12   8       19.37        1.92     17.00 o 
  -3  13   8        3.16       -9.50     21.02 o 
  -2  13   8        0.99      -10.59     17.37 o 
  -1  13   8        4.26       34.09     28.02 o 
   0  13   8        1.94      -25.33     16.88 o 
   1  13   8        4.28       -2.02     17.65 o 
   2  13   8        0.99       12.55     20.57 o 
   3  13   8        3.32       -0.02     20.30 o 
   1   0   9       91.55       73.46      8.87 o 
   2   0   9      392.73      402.53     18.50 o 
   3   0   9       13.33        6.32      8.00 o 
   4   0   9     2931.72     3066.61    103.82 o 
   5   0   9      388.90      453.42     31.34 o 
   6   0   9       32.14       30.57     10.94 o 
   7   0   9       18.52       11.87     15.20 o 
   8   0   9       51.68       54.80     19.13 o 
   9   0   9      248.91      271.74     36.65 o 
  10   0   9      113.56      156.49     34.56 o 
  11   0   9        0.06       -9.08     19.64 o 
 -11   1   9       60.48      137.03     46.28 o 
 -10   1   9        7.20       -0.47     18.27 o 
  -9   1   9       45.62       22.34     18.76 o 
  -8   1   9       80.18       45.60     41.04 o 
  -7   1   9      125.78      110.63     19.86 o 
  -6   1   9      100.26       66.44     14.06 o 
  -5   1   9      343.46      330.46     25.32 o 
  -4   1   9      510.11      540.37     31.63 o 
  -3   1   9      308.64      288.23     35.71 o 
  -2   1   9      360.84      358.63     23.60 o 
  -1   1   9      732.84      704.35     26.33 o 
   0   1   9        5.91        5.40      5.03 o 
   1   1   9      728.33      690.88     50.51 o 
   2   1   9      358.96      337.34     28.08 o 
   3   1   9      318.31      324.90     22.66 o 
   4   1   9      528.04      534.67     30.00 o 
   5   1   9      340.22      283.84     23.10 o 
   6   1   9       97.99       63.98     17.44 o 
   7   1   9      128.13       78.65     20.75 o 
   8   1   9       79.79       86.59     19.21 o 
   9   1   9       45.63       22.59     15.71 o 
  10   1   9        7.28       27.39     23.19 o 
  11   1   9       58.77      102.67     30.85 o 
 -11   2   9        2.54       21.99     23.13 o 
 -10   2   9        0.53        4.47     21.00 o 
  -9   2   9        0.82       14.76     18.91 o 
  -8   2   9       16.03       17.23     20.97 o 
  -7   2   9       40.85       27.05     17.87 o 
  -6   2   9       91.35       90.82     18.34 o 
  -5   2   9      251.93      265.66     39.52 o 
  -4   2   9      534.92      598.81     33.80 o 
  -3   2   9     1227.02     1367.45     43.64 o 
  -2   2   9      219.25      246.71     25.97 o 
  -1   2   9     1022.09     1109.24     32.67 o 
   0   2   9     2958.76     3066.31     76.91 o 
   1   2   9     1010.29     1118.65     45.36 o 
   2   2   9      219.19      242.76     23.62 o 
   3   2   9     1226.20     1311.07     46.42 o 
   4   2   9      540.89      540.17     27.03 o 
   5   2   9      258.04      249.47     24.41 o 
   6   2   9       81.11       72.56     15.54 o 
   7   2   9       39.29       26.38     13.20 o 
   8   2   9       15.37       25.14     20.16 o 
   9   2   9        0.60       21.14     17.96 o 
  10   2   9        0.46      -16.40     25.67 o 
  11   2   9        2.47       -0.97     21.96 o 
 -11   3   9       20.26       44.54     27.44 o 
 -10   3   9       34.57       39.47     25.68 o 
  -9   3   9       39.41       31.13     22.24 o 
  -8   3   9       93.20      104.81     34.53 o 
  -7   3   9      152.67      163.02     28.21 o 
  -6   3   9       36.50       24.28     10.53 o 
  -5   3   9      335.95      359.06     64.63 o 
  -4   3   9      218.54      220.04     34.05 o 
  -3   3   9      107.72      138.12     12.22 o 
  -2   3   9       35.85       33.25      7.05 o 
  -1   3   9     1032.86     1048.37     31.09 o 
   0   3   9      436.40      469.60     19.33 o 
   1   3   9     1016.77      988.86     66.66 o 
   2   3   9       40.46       47.41      8.84 o 
   3   3   9      119.27      120.64     13.84 o 
   4   3   9      210.99      156.85     21.93 o 
   5   3   9      344.49      389.04     44.90 o 
   6   3   9       37.78       18.23     11.76 o 
   7   3   9      148.07      168.65     22.94 o 
   8   3   9       93.70      137.23     22.54 o 
   9   3   9       42.43        1.78     19.13 o 
  10   3   9       33.48       58.71     27.32 o 
  11   3   9       21.08       43.43     26.51 o 
 -11   4   9        0.12       -2.74     24.27 o 
 -10   4   9        5.64        5.42     22.61 o 
  -9   4   9       76.79       26.44     20.04 o 
  -8   4   9      192.10      297.59     57.13 o 
  -7   4   9      142.16      109.49     43.99 o 
  -6   4   9        0.45        2.70      8.33 o 
  -5   4   9      845.76      885.39     81.04 o 
  -4   4   9     1031.60     1076.88     51.80 o 
  -3   4   9      260.05      258.55     14.80 o 
  -2   4   9      558.01      594.35     26.59 o 
  -1   4   9      231.32      227.00     15.98 o 
   0   4   9     1014.58     1079.92     38.12 o 
   1   4   9      230.24      208.89     19.13 o 
   2   4   9      546.51      580.12     27.32 o 
   3   4   9      263.56      291.01     19.38 o 
   4   4   9     1026.88     1136.85     41.96 o 
   5   4   9      852.90      881.38     49.37 o 
   6   4   9        1.02       10.75     11.99 o 
   7   4   9      136.82      133.98     36.94 o 
   8   4   9      194.83      212.75     46.28 o 
   9   4   9       78.96      111.97     30.14 o 
  10   4   9        5.83       10.11     23.08 o 
  11   4   9        0.10      -19.78     25.36 o 
 -10   5   9        6.97      -12.07     20.33 o 
  -9   5   9       10.06      -10.68     44.11 o 
  -8   5   9       39.73       63.98     17.63 o 
  -7   5   9       91.65       89.94     18.42 o 
  -6   5   9      144.17      129.39     25.31 o 
  -5   5   9      256.37      295.79     28.33 o 
  -4   5   9      310.01      333.83     28.49 o 
  -3   5   9        3.97        4.83      6.18 o 
  -2   5   9      171.83      153.07     21.75 o 
  -1   5   9      774.99      736.84     30.24 o 
   0   5   9        7.61        0.70      5.32 o 
   1   5   9      761.57      673.68     30.03 o 
   2   5   9      167.43      179.10     14.37 o 
   3   5   9        3.78        1.15      6.98 o 
   4   5   9      316.01      286.48     26.11 o 
   5   5   9      253.45      260.69     26.22 o 
   6   5   9      142.08      166.35     22.61 o 
   7   5   9       91.59       87.44     33.81 o 
   8   5   9       41.26        9.04     19.94 o 
   9   5   9        9.77       -3.54     19.94 o 
  10   5   9        6.75        6.66     22.64 o 
 -10   6   9       25.51       45.61     27.35 o 
  -9   6   9        1.82        8.72     15.90 o 
  -8   6   9        5.20       -3.35     13.48 o 
  -7   6   9      113.30       80.15     24.25 o 
  -6   6   9      427.61      484.93    131.28 o 
  -5   6   9      215.39      332.27     47.12 o 
  -4   6   9      115.17      107.95     16.68 o 
  -3   6   9       92.82       88.95     12.20 o 
  -2   6   9      493.66      545.63     53.51 o 
  -1   6   9       50.62       52.12     10.39 o 
   0   6   9      697.79      725.50     32.18 o 
   1   6   9       49.00       35.58      7.82 o 
   2   6   9      495.56      546.26     24.66 o 
   3   6   9       93.17       76.79     13.52 o 
   4   6   9      120.93      124.93     15.79 o 
   5   6   9      210.66      223.89     22.34 o 
   6   6   9      416.59      439.83     34.92 o 
   7   6   9      116.83      130.25     53.33 o 
   8   6   9        4.61       22.24     19.46 o 
   9   6   9        2.17        3.29     19.66 o 
  10   6   9       25.25       21.53     42.30 o 
 -10   7   9        1.54      -20.25     32.90 o 
  -9   7   9        1.44        7.98     19.76 o 
  -8   7   9       20.81       14.46     26.75 o 
  -7   7   9       21.18        1.08     26.03 o 
  -6   7   9       79.05       70.14     32.54 o 
  -5   7   9       51.05       52.79     27.84 o 
  -4   7   9      126.96      136.48     19.38 o 
  -3   7   9      243.18      260.54     20.60 o 
  -2   7   9       94.97       85.94     13.56 o 
  -1   7   9        7.43       11.32      8.03 o 
   0   7   9      117.73      108.97     15.43 o 
   1   7   9        8.63        7.74      7.00 o 
   2   7   9       98.75       92.77     11.64 o 
   3   7   9      247.69      267.27     27.56 o 
   4   7   9      125.28      145.51     17.37 o 
   5   7   9       50.80       41.18     12.21 o 
   6   7   9       77.36       55.28     19.27 o 
   7   7   9       21.22       30.53     15.57 o 
   8   7   9       19.74       -1.37     14.96 o 
   9   7   9        1.56        5.35     16.09 o 
  10   7   9        1.47        2.52     18.34 o 
  -9   8   9       26.83       -4.70     31.45 o 
  -8   8   9        9.18        5.06     31.09 o 
  -7   8   9        0.20      -14.46     27.48 o 
  -6   8   9       21.40       33.26     31.09 o 
  -5   8   9       65.02       21.69     27.84 o 
  -4   8   9      267.96      338.05     34.51 o 
  -3   8   9      136.06      144.76     17.35 o 
  -2   8   9      176.93      181.32     19.42 o 
  -1   8   9       14.45       17.14     10.07 o 
   0   8   9       21.50        8.56      9.72 o 
   1   8   9       12.91        6.48      9.25 o 
   2   8   9      180.77      195.24     18.86 o 
   3   8   9      138.52      133.36     16.92 o 
   4   8   9      262.13      219.08     34.13 o 
   5   8   9       62.91       45.26     15.15 o 
   6   8   9       23.36       24.08     15.80 o 
   7   8   9        0.20       11.97     18.06 o 
   8   8   9       10.05       -8.73     16.21 o 
   9   8   9       26.52        9.31     17.61 o 
  -8   9   9       46.45       48.09     42.66 o 
  -7   9   9        1.60        9.40     26.75 o 
  -6   9   9       15.21       18.44     33.62 o 
  -5   9   9      261.62      313.51     60.39 o 
  -4   9   9       17.30       31.07     29.28 o 
  -3   9   9       63.10       62.68     16.55 o 
  -2   9   9      155.13      136.10     26.67 o 
  -1   9   9      352.97      415.16     60.77 o 
   0   9   9       89.36       77.15     21.02 o 
   1   9   9      339.95      327.66     25.48 o 
   2   9   9      151.14      169.21     19.61 o 
   3   9   9       62.72       64.12     19.78 o 
   4   9   9       16.91        4.26     11.01 o 
   5   9   9      262.45      325.09     38.10 o 
   6   9   9       15.92       22.02     15.97 o 
   7   9   9        1.71        9.39     14.41 o 
   8   9   9       46.61       28.51     36.03 o 
  -7  10   9       15.83       53.15     40.49 o 
  -6  10   9       37.11       44.11     36.15 o 
  -5  10   9       54.91       76.29     40.49 o 
  -4  10   9       71.77       63.61     24.15 o 
  -3  10   9       32.08       19.35     14.05 o 
  -2  10   9       31.17       51.60     35.17 o 
  -1  10   9       26.38       18.92     13.88 o 
   0  10   9      133.68      187.55     25.05 o 
   1  10   9       25.15       29.48     14.77 o 
   2  10   9       30.75       34.59     15.89 o 
   3  10   9       32.05       31.98     19.15 o 
   4  10   9       73.66       82.50     18.89 o 
   5  10   9       56.11       65.12     18.71 o 
   6  10   9       36.20       56.76     19.98 o 
   7  10   9       16.71       15.83     19.03 o 
  -6  11   9        1.97       42.66     35.43 o 
  -5  11   9       30.96       35.79     39.05 o 
  -4  11   9       49.62       62.32     59.29 o 
  -3  11   9       36.90       51.71     24.31 o 
  -2  11   9       25.41       16.35     20.47 o 
  -1  11   9        5.44        5.79     14.18 o 
   0  11   9        6.11        9.55     20.97 o 
   1  11   9        6.01       -4.62     13.45 o 
   2  11   9       25.23       25.27     15.75 o 
   3  11   9       36.17       24.25     17.91 o 
   4  11   9       49.70       65.27     22.80 o 
   5  11   9       29.88        0.98     16.00 o 
   6  11   9        1.92       -6.40     16.27 o 
  -5  12   9        7.52       61.82     44.11 o 
  -4  12   9       18.22       62.76     29.28 o 
  -3  12   9       27.33       23.74     25.79 o 
  -2  12   9        7.38        2.10     16.61 o 
  -1  12   9        5.26      -20.13     13.42 o 
   0  12   9       48.22       28.35     20.83 o 
   1  12   9        5.39        2.13     18.18 o 
   2  12   9        7.22       24.91     20.33 o 
   3  12   9       26.67        8.90     20.64 o 
   4  12   9       18.70       11.33     21.59 o 
   5  12   9        7.64       -7.41     29.18 o 
  -2  13   9        0.28       25.79     19.60 o 
  -1  13   9       33.14       26.17     23.32 o 
   0  13   9       17.62       30.59     21.67 o 
   1  13   9       33.01       16.09     22.96 o 
   2  13   9        0.33        4.68     20.37 o 
   0   0  10     3907.89     3852.20    188.49 o 
   1   0  10        9.32       10.77      5.81 o 
   2   0  10     1737.04     1940.59     57.85 o 
   3   0  10       66.10       45.66     11.81 o 
   4   0  10      400.42      454.24     29.47 o 
   5   0  10        2.80        0.74      9.02 o 
   6   0  10        2.97      -10.98      8.97 o 
   7   0  10      197.48      173.22     28.84 o 
   8   0  10       38.79        8.66     16.83 o 
   9   0  10       58.68       47.38     22.98 o 
  10   0  10       23.96       42.41     19.88 o 
  11   0  10       24.69       -2.58     25.21 o 
 -11   1  10       10.57       22.78     41.58 o 
 -10   1  10       15.65        7.68     19.55 o 
  -9   1  10       26.23       59.80     22.26 o 
  -8   1  10       63.73       78.53     23.51 o 
  -7   1  10      610.16      599.00     38.36 o 
  -6   1  10       72.20       47.47     19.46 o 
  -5   1  10      679.23      617.32     36.75 o 
  -4   1  10       82.49       66.19     13.22 o 
  -3   1  10      123.26      105.53     15.21 o 
  -2   1  10      172.32      155.24     14.24 o 
  -1   1  10      958.06      984.05     34.01 o 
   0   1  10      391.59      445.17     21.38 o 
   1   1  10      978.38      940.47     42.84 o 
   2   1  10      179.27      157.18     16.86 o 
   3   1  10      125.96      108.07     19.10 o 
   4   1  10       86.79       78.02     13.88 o 
   5   1  10      683.59      676.88     49.11 o 
   6   1  10       72.35       41.73     15.02 o 
   7   1  10      602.94      641.09     50.11 o 
   8   1  10       63.84       89.03     19.09 o 
   9   1  10       25.43       33.88     17.77 o 
  10   1  10       15.94       -1.05     21.69 o 
  11   1  10       11.15       33.26     40.13 o 
 -11   2  10       32.20       45.17     26.49 o 
 -10   2  10        4.03       -3.50     19.04 o 
  -9   2  10       46.49       62.87     23.57 o 
  -8   2  10        5.97        6.77     15.85 o 
  -7   2  10      127.99      102.64     19.33 o 
  -6   2  10       16.99       28.02     11.87 o 
  -5   2  10      856.32      968.25     46.77 o 
  -4   2  10      389.44      424.94     29.49 o 
  -3   2  10      403.31      410.74     28.18 o 
  -2   2  10     2193.12     2308.90     59.56 o 
  -1   2  10      111.06      104.10     20.83 o 
   0   2  10      299.46      345.82     16.54 o 
   1   2  10      104.90       99.64      9.72 o 
   2   2  10     2205.52     2200.85    124.80 o 
   3   2  10      400.99      405.13     23.81 o 
   4   2  10      383.00      389.36     24.19 o 
   5   2  10      875.76      944.44     48.58 o 
   6   2  10       17.74       -0.46     10.33 o 
   7   2  10      128.31      126.00     21.08 o 
   8   2  10        6.08        1.55     13.09 o 
   9   2  10       48.69       88.01     28.60 o 
  10   2  10        4.46      -24.65     19.90 o 
  11   2  10       32.11       40.74     30.26 o 
 -11   3  10       18.69       -1.71     22.70 o 
 -10   3  10        2.35        3.47     22.37 o 
  -9   3  10        7.14      -21.48     17.55 o 
  -8   3  10      310.64      333.33     42.64 o 
  -7   3  10      153.06      131.55     30.84 o 
  -6   3  10       15.23        1.52     11.46 o 
  -5   3  10     1058.03     1102.55     52.66 o 
  -4   3  10      105.24      108.45     25.56 o 
  -3   3  10      207.95      174.85     19.59 o 
  -2   3  10      164.90      148.45     13.00 o 
  -1   3  10      562.93      497.26     20.88 o 
   0   3  10        1.41        8.72      5.50 o 
   1   3  10      563.20      509.62     26.21 o 
   2   3  10      166.47      181.30     15.79 o 
   3   3  10      217.24      255.86     19.05 o 
   4   3  10      102.54       87.75     12.88 o 
   5   3  10     1047.46     1221.69     65.86 o 
   6   3  10       16.64       -0.86     12.05 o 
   7   3  10      159.59      170.09     27.65 o 
   8   3  10      304.36      388.81     35.99 o 
   9   3  10        7.23        0.54     25.67 o 
  10   3  10        2.38       16.92     23.76 o 
  11   3  10       18.20      -17.77     26.71 o 
 -10   4  10       35.36       23.87     23.89 o 
  -9   4  10       14.28        2.81     19.51 o 
  -8   4  10       31.39       23.20     18.98 o 
  -7   4  10       26.93       16.38     18.50 o 
  -6   4  10       65.93       65.99     42.14 o 
  -5   4  10       86.53       78.95     28.01 o 
  -4   4  10      694.22      676.71     40.47 o 
  -3   4  10      273.57      289.20     19.54 o 
  -2   4  10      984.55      945.02     31.25 o 
  -1   4  10      271.31      242.22     22.55 o 
   0   4  10      549.49      629.87     28.85 o 
   1   4  10      271.62      305.06     17.18 o 
   2   4  10      961.84      960.63     37.37 o 
   3   4  10      267.39      317.36     21.30 o 
   4   4  10      698.80      778.03     58.35 o 
   5   4  10       84.55       90.95     19.39 o 
   6   4  10       67.82       51.14     28.42 o 
   7   4  10       28.27       55.86     17.37 o 
   8   4  10       29.41       67.97     25.31 o 
   9   4  10       14.42        7.34     21.86 o 
  10   4  10       35.21        6.05     23.35 o 
 -10   5  10       31.58       33.90     52.79 o 
  -9   5  10       68.66       61.48     26.40 o 
  -8   5  10        9.50       -3.86     16.83 o 
  -7   5  10      198.31      206.25     34.88 o 
  -6   5  10      122.90      143.77     32.27 o 
  -5   5  10      477.18      424.46     56.81 o 
  -4   5  10      459.78      462.53     34.08 o 
  -3   5  10      201.57      171.22     16.49 o 
  -2   5  10      181.51      193.88     16.24 o 
  -1   5  10       22.56       18.81      8.24 o 
   0   5  10       91.80      109.84     17.15 o 
   1   5  10       23.76        9.48      6.61 o 
   2   5  10      181.17      172.49     16.48 o 
   3   5  10      205.23      219.31     18.79 o 
   4   5  10      464.16      516.86     38.95 o 
   5   5  10      483.19      450.60     50.28 o 
   6   5  10      123.88      102.26     19.79 o 
   7   5  10      199.50      210.90     34.87 o 
   8   5  10        9.79      -22.41     14.94 o 
   9   5  10       67.40       30.26     26.20 o 
  10   5  10       31.27       29.34     26.40 o 
 -10   6  10       43.60       40.34     27.35 o 
  -9   6  10        1.60       28.58     24.88 o 
  -8   6  10        9.53       13.71     20.29 o 
  -7   6  10      104.98      127.28     36.52 o 
  -6   6  10       65.48       57.76     21.28 o 
  -5   6  10       48.66       23.53     14.61 o 
  -4   6  10      342.10      386.91     42.31 o 
  -3   6  10       68.37       75.21     15.24 o 
  -2   6  10      471.73      505.09     26.57 o 
  -1   6  10      100.72       73.46     12.35 o 
   0   6  10      386.12      359.67     23.44 o 
   1   6  10       99.67      111.33     14.05 o 
   2   6  10      477.44      447.87     23.24 o 
   3   6  10       65.19       37.32     16.83 o 
   4   6  10      334.87      350.26     25.45 o 
   5   6  10       48.81       37.69     11.87 o 
   6   6  10       63.08       44.23     23.63 o 
   7   6  10      108.16       87.22     25.58 o 
   8   6  10        8.64       24.58     23.09 o 
   9   6  10        1.74      -12.50     47.18 o 
  10   6  10       43.88       18.45     25.42 o 
  -9   7  10        2.56        3.98     37.60 o 
  -8   7  10       24.59       40.85     33.26 o 
  -7   7  10       37.45       30.73     31.09 o 
  -6   7  10       34.18       31.09     27.48 o 
  -5   7  10      620.87      648.10     58.57 o 
  -4   7  10       87.85       85.70     24.91 o 
  -3   7  10      182.29      206.76     23.67 o 
  -2   7  10      165.04      185.23     17.78 o 
  -1   7  10      229.33      275.57     27.04 o 
   0   7  10        0.23       15.92      9.34 o 
   1   7  10      228.06      261.78     25.15 o 
   2   7  10      166.69      120.25     13.90 o 
   3   7  10      188.28      190.32     28.60 o 
   4   7  10       84.96       77.04     14.27 o 
   5   7  10      624.80      776.98     39.52 o 
   6   7  10       34.05       47.92     16.30 o 
   7   7  10       38.03       58.75     17.74 o 
   8   7  10       24.85       39.08     17.76 o 
   9   7  10        2.55        7.12     16.95 o 
  -9   8  10       15.11       37.24     35.79 o 
  -8   8  10       44.41        3.62     31.82 o 
  -7   8  10       23.87        1.08     27.48 o 
  -6   8  10       22.95        0.00     31.09 o 
  -5   8  10       53.27      102.68     41.22 o 
  -4   8  10      203.43      281.12     47.55 o 
  -3   8  10      137.50      112.24     19.79 o 
  -2   8  10      202.18      209.24     20.68 o 
  -1   8  10        5.27        5.28      9.92 o 
   0   8  10      376.31      452.47     28.65 o 
   1   8  10        4.70        9.96      9.73 o 
   2   8  10      201.33      210.71     44.98 o 
   3   8  10      135.34      119.64     16.41 o 
   4   8  10      205.74      211.16     23.17 o 
   5   8  10       51.89       15.82     11.98 o 
   6   8  10       23.88       52.70     17.59 o 
   7   8  10       23.76       47.94     19.38 o 
   8   8  10       44.56       58.78     21.78 o 
   9   8  10       15.49        7.47     23.21 o 
  -8   9  10        5.80       35.43     36.15 o 
  -7   9  10       50.16        3.25     30.73 o 
  -6   9  10       10.02       -7.23     29.65 o 
  -5   9  10      142.06       79.55     40.13 o 
  -4   9  10      190.18       50.62     30.73 o 
  -3   9  10       49.41       45.01     17.12 o 
  -2   9  10       32.23       38.45     13.35 o 
  -1   9  10        1.61       -2.10     10.87 o 
   0   9  10      143.98       97.79     16.41 o 
   1   9  10        1.64        9.26     13.07 o 
   2   9  10       30.53       42.38     16.66 o 
   3   9  10       48.55       64.88     17.26 o 
   4   9  10      194.03      277.63     35.63 o 
   5   9  10      142.19      146.84     22.96 o 
   6   9  10       10.10       -5.20     19.29 o 
   7   9  10       50.50       95.25     22.39 o 
   8   9  10        5.98       29.72     18.96 o 
  -7  10  10        4.22       10.12     39.41 o 
  -6  10  10        9.95       58.57     41.58 o 
  -5  10  10        4.34        3.98     33.62 o 
  -4  10  10       26.18       39.05     35.79 o 
  -3  10  10        2.54        7.61     17.98 o 
  -2  10  10       88.74      113.70     31.73 o 
  -1  10  10       23.60       36.86     13.85 o 
   0  10  10       38.40       26.13     14.87 o 
   1  10  10       24.50        2.41     13.99 o 
   2  10  10       91.75       89.65     19.81 o 
   3  10  10        2.91       14.50     15.00 o 
   4  10  10       25.07        7.26     14.97 o 
   5  10  10        4.42       32.76     22.70 o 
   6  10  10        9.27       19.76     16.69 o 
   7  10  10        4.18       19.08     17.84 o 
  -6  11  10       51.98       31.09     44.11 o 
  -5  11  10       43.38       44.83     41.58 o 
  -4  11  10       16.64       40.13     38.68 o 
  -3  11  10       12.31       31.99     22.54 o 
  -2  11  10       13.39       15.30     16.48 o 
  -1  11  10       22.35       27.91     17.04 o 
   0  11  10       14.75       14.78     15.87 o 
   1  11  10       22.82        1.37     14.66 o 
   2  11  10       12.89        8.62     15.46 o 
   3  11  10       13.06        2.28     18.72 o 
   4  11  10       17.48       25.47     21.19 o 
   5  11  10       43.99       39.19     20.32 o 
   6  11  10       51.66       30.65     23.71 o 
  -4  12  10       61.41      131.97     55.32 o 
  -3  12  10        5.06        6.25     24.24 o 
  -2  12  10       35.02       39.67     25.63 o 
  -1  12  10        6.05       -4.73     19.56 o 
   0  12  10       13.88      -10.95     18.68 o 
   1  12  10        5.63       -6.12     19.15 o 
   2  12  10       35.53        2.50     17.56 o 
   3  12  10        5.33       14.64     21.22 o 
   4  12  10       61.58       42.70     23.73 o 
   1   0  11       14.47       16.15      6.60 o 
   2   0  11        0.70       -1.19      7.23 o 
   3   0  11        4.05       12.53      9.30 o 
   4   0  11      368.14      437.19     30.08 o 
   5   0  11       19.55        7.60      9.77 o 
   6   0  11        4.00       -6.28     10.57 o 
   7   0  11       69.46       52.54     19.15 o 
   8   0  11      132.41      105.55     73.58 o 
   9   0  11       41.70       24.55     20.64 o 
  10   0  11       28.40       22.21     18.58 o 
  11   0  11        0.00       17.69     28.00 o 
 -11   1  11        9.35       31.82     40.49 o 
 -10   1  11       22.87       22.32     21.39 o 
  -9   1  11       46.03       16.59     19.35 o 
  -8   1  11      211.93      207.36     75.93 o 
  -7   1  11      132.01       69.45     37.41 o 
  -6   1  11        4.17       11.65     23.11 o 
  -5   1  11       81.99      106.78     17.86 o 
  -4   1  11      457.01      460.60     31.19 o 
  -3   1  11       40.68       35.46     10.68 o 
  -2   1  11      545.13      606.35     34.03 o 
  -1   1  11        0.68       -0.30      5.72 o 
   0   1  11      669.50      746.50     29.81 o 
   1   1  11        0.21       -3.92      5.99 o 
   2   1  11      546.12      608.93     26.26 o 
   3   1  11       38.20       47.15     11.46 o 
   4   1  11      454.39      438.64     36.34 o 
   5   1  11       80.03       68.18     21.87 o 
   6   1  11        4.76       10.00     13.02 o 
   7   1  11      131.30      107.41     24.76 o 
   8   1  11      210.30      262.33     38.40 o 
   9   1  11       46.73       71.42     27.14 o 
  10   1  11       22.02       39.75     26.05 o 
  11   1  11        9.07      -20.71     30.73 o 
 -11   2  11        4.50       22.80     26.13 o 
 -10   2  11       11.47       10.25     22.54 o 
  -9   2  11       39.74       16.05     20.28 o 
  -8   2  11       10.79       41.02     20.69 o 
  -7   2  11      415.85      525.25     52.31 o 
  -6   2  11      109.14      126.09     20.20 o 
  -5   2  11      286.01      282.53     63.48 o 
  -4   2  11       67.30       52.68     13.10 o 
  -3   2  11       70.67       62.44     13.77 o 
  -2   2  11      703.46      749.02     30.53 o 
  -1   2  11      335.72      328.23     23.59 o 
   0   2  11       24.66       31.41      9.92 o 
   1   2  11      338.60      376.08     23.43 o 
   2   2  11      708.07      773.44     33.53 o 
   3   2  11       69.32       95.88     13.50 o 
   4   2  11       71.11       75.20     12.58 o 
   5   2  11      277.57      282.66     23.75 o 
   6   2  11      106.22      106.59     19.08 o 
   7   2  11      417.70      384.89     38.64 o 
   8   2  11       11.32        7.40     14.77 o 
   9   2  11       38.57       32.25     18.99 o 
  10   2  11       10.78        1.98     18.70 o 
  11   2  11        4.70       -1.49     25.45 o 
 -10   3  11        7.48        0.02     20.60 o 
  -9   3  11       55.49       88.63     27.58 o 
  -8   3  11        2.56        4.42     17.91 o 
  -7   3  11      201.57      263.24     28.83 o 
  -6   3  11      153.25      159.66     22.59 o 
  -5   3  11       41.10       43.30     13.04 o 
  -4   3  11      197.67      234.89     25.11 o 
  -3   3  11       44.05       23.76     14.43 o 
  -2   3  11       80.71       57.62      9.99 o 
  -1   3  11       90.15       85.36     10.11 o 
   0   3  11      327.47      351.80     21.12 o 
   1   3  11       87.61       78.37     11.19 o 
   2   3  11       80.17       78.70     16.75 o 
   3   3  11       44.72       51.30     10.91 o 
   4   3  11      193.53      210.40     34.39 o 
   5   3  11       41.46       49.58     13.70 o 
   6   3  11      155.13      159.30     37.21 o 
   7   3  11      204.02      227.66     28.47 o 
   8   3  11        3.01        5.35     14.83 o 
   9   3  11       55.23       64.06     26.83 o 
  10   3  11        7.71        2.08     27.30 o 
 -10   4  11        5.05        7.45     23.25 o 
  -9   4  11       16.81        1.27     21.22 o 
  -8   4  11       50.65        9.88     19.97 o 
  -7   4  11       82.12       66.31     22.29 o 
  -6   4  11       49.85       40.48     14.68 o 
  -5   4  11      328.78      344.71     45.67 o 
  -4   4  11      596.42      585.48     38.56 o 
  -3   4  11      362.51      323.58     47.97 o 
  -2   4  11      168.95      129.80     18.06 o 
  -1   4  11      107.80      118.07     15.71 o 
   0   4  11       13.03       13.26      7.69 o 
   1   4  11      107.91       84.92     13.31 o 
   2   4  11      169.02      197.04     17.60 o 
   3   4  11      361.10      373.57     24.09 o 
   4   4  11      590.24      635.69     39.46 o 
   5   4  11      322.98      304.31     33.88 o 
   6   4  11       43.28       30.98     14.47 o 
   7   4  11       82.58       83.67     19.77 o 
   8   4  11       51.56       65.62     25.82 o 
   9   4  11       16.97       39.01     25.55 o 
  10   4  11        4.83       26.59     26.20 o 
 -10   5  11       34.68       18.03     26.81 o 
  -9   5  11       11.11      -28.23     20.15 o 
  -8   5  11       18.54      -14.56     18.64 o 
  -7   5  11       92.72       80.60     63.27 o 
  -6   5  11       10.36       -4.96     12.70 o 
  -5   5  11      229.72      303.53     29.74 o 
  -4   5  11      120.32       88.65     17.90 o 
  -3   5  11      246.61      266.65     31.76 o 
  -2   5  11       81.53       71.81     13.81 o 
  -1   5  11        6.55        7.22      8.00 o 
   0   5  11       99.14       91.43     13.46 o 
   1   5  11        5.75        8.04      8.65 o 
   2   5  11       82.74       58.77     14.99 o 
   3   5  11      253.11      286.57     36.12 o 
   4   5  11      120.56      105.49     18.64 o 
   5   5  11      231.74      254.82     27.88 o 
   6   5  11       10.66       -9.09     11.85 o 
   7   5  11       98.68      131.11     31.41 o 
   8   5  11       18.62       31.92     22.28 o 
   9   5  11       10.22       -7.99     27.30 o 
  10   5  11       34.13       10.02     52.42 o 
  -9   6  11       32.05       58.08     26.50 o 
  -8   6  11       19.38       21.94     22.75 o 
  -7   6  11       35.48        6.05     17.77 o 
  -6   6  11       10.39        3.40     12.02 o 
  -5   6  11      283.36      290.35     30.49 o 
  -4   6  11      150.65      138.24     29.00 o 
  -3   6  11       22.74       29.56     17.79 o 
  -2   6  11       26.00        3.15     15.36 o 
  -1   6  11      459.60      522.22     32.31 o 
   0   6  11       13.13       11.99      9.18 o 
   1   6  11      456.70      516.48     28.75 o 
   2   6  11       28.52       22.17      9.83 o 
   3   6  11       24.03       14.41      9.91 o 
   4   6  11      146.95      174.64     22.39 o 
   5   6  11      280.91      260.98     38.72 o 
   6   6  11        8.76       20.41     15.00 o 
   7   6  11       35.27       -0.66     23.68 o 
   8   6  11       20.09       16.49     21.71 o 
   9   6  11       31.33        9.71     21.70 o 
  -9   7  11       10.41        3.62     35.43 o 
  -8   7  11       12.22       34.71     35.79 o 
  -7   7  11        0.63       44.47     35.07 o 
  -6   7  11       18.73      -12.65     27.48 o 
  -5   7  11       77.80       42.79     23.42 o 
  -4   7  11      112.12      102.15     27.07 o 
  -3   7  11       65.87       65.97     22.12 o 
  -2   7  11       46.96       63.14     17.11 o 
  -1   7  11       58.34       57.47     13.37 o 
   0   7  11       44.72       59.19     15.05 o 
   1   7  11       62.52       29.10     13.26 o 
   2   7  11       45.76       35.89     14.94 o 
   3   7  11       64.34       52.90     12.86 o 
   4   7  11      110.51      100.97     16.05 o 
   5   7  11       79.45       64.03     15.04 o 
   6   7  11       18.84       25.83     14.99 o 
   7   7  11        0.54       -9.19     13.77 o 
   8   7  11       11.85       13.47     18.13 o 
   9   7  11        9.79        9.43     18.27 o 
  -8   8  11       10.65       57.12     40.13 o 
  -7   8  11       13.64       18.80     37.60 o 
  -6   8  11       35.03       50.62     36.15 o 
  -5   8  11       31.74       55.68     39.41 o 
  -4   8  11      212.37      116.21     29.96 o 
  -3   8  11       47.05       34.96     25.49 o 
  -2   8  11        4.58       -6.66     14.86 o 
  -1   8  11      146.47       75.44     15.70 o 
   0   8  11        2.25        1.55     12.23 o 
   1   8  11      149.73      155.95     18.65 o 
   2   8  11        3.78        8.94     12.09 o 
   3   8  11       46.22       18.81     27.36 o 
   4   8  11      206.61      206.90     29.64 o 
   5   8  11       32.35       35.01     14.17 o 
   6   8  11       36.58       17.19     14.48 o 
   7   8  11       13.75       29.21     17.26 o 
   8   8  11       10.79       14.30     18.34 o 
  -7   9  11       49.61       41.94     37.24 o 
  -6   9  11       11.83       52.78     37.60 o 
  -5   9  11       28.13       35.79     32.18 o 
  -4   9  11       62.31      104.49     41.58 o 
  -3   9  11        3.95       21.25     20.64 o 
  -2   9  11       74.82       51.29     18.18 o 
  -1   9  11       17.29       12.54     12.30 o 
   0   9  11      157.55      155.27     37.32 o 
   1   9  11       16.91       13.60     14.44 o 
   2   9  11       73.60       50.89     16.72 o 
   3   9  11        2.78       29.97     14.93 o 
   4   9  11       64.44       83.86     21.10 o 
   5   9  11       28.72       15.40     16.41 o 
   6   9  11       11.75       13.98     17.66 o 
   7   9  11       49.66       81.36     22.28 o 
  -6  10  11       27.92       50.25     41.94 o 
  -5  10  11       12.80       19.16     36.88 o 
  -4  10  11        2.42       19.16     35.07 o 
  -3  10  11       18.62      -13.02     26.39 o 
  -2  10  11       28.22       38.63     18.78 o 
  -1  10  11       16.11       13.76     14.47 o 
   0  10  11        0.02      -13.03     12.30 o 
   1  10  11       16.41       -4.39     16.97 o 
   2  10  11       29.03       32.32     16.65 o 
   3  10  11       17.80       14.62     17.37 o 
   4  10  11        2.77       -4.19     33.98 o 
   5  10  11       12.37        5.29     21.91 o 
   6  10  11       27.26       30.02     19.41 o 
  -5  11  11        8.64       28.92     41.58 o 
  -4  11  11       38.30       35.07     40.49 o 
  -3  11  11        4.58       10.48     36.15 o 
  -2  11  11        4.76      -16.50     24.77 o 
  -1  11  11       90.82       66.62     18.80 o 
   0  11  11       57.41       94.36     22.20 o 
   1  11  11       91.09      135.41     25.13 o 
   2  11  11        4.50       -0.82     17.45 o 
   3  11  11        4.83       16.36     17.83 o 
   4  11  11       38.38       50.61     34.17 o 
   5  11  11        9.11        3.23     21.59 o 
  -3  12  11       14.43       19.52     42.30 o 
  -2  12  11       17.30       38.08     27.26 o 
  -1  12  11        3.83       -0.21     19.46 o 
   0  12  11        4.35       26.03     22.50 o 
   1  12  11        3.76      -15.15     17.22 o 
   2  12  11       16.94       18.29     18.42 o 
   3  12  11       14.31       32.03     24.15 o 
   0   0  12       66.47       82.00     23.32 o 
   1   0  12      113.52       99.29     11.89 o 
   2   0  12      182.51      203.70     37.78 o 
   3   0  12      214.35      206.63     21.92 o 
   4   0  12       19.92       25.47     10.95 o 
   5   0  12      294.76      308.49     27.78 o 
   6   0  12      435.40      497.11     48.29 o 
   7   0  12       23.66        1.18     18.62 o 
   8   0  12      216.75      266.15     39.13 o 
   9   0  12        4.27       -7.50     20.18 o 
  10   0  12       16.99       28.54     20.08 o 
 -10   1  12        1.18        1.82     24.35 o 
  -9   1  12        8.32       -7.32     17.19 o 
  -8   1  12       20.10       -4.32     20.07 o 
  -7   1  12      100.08       87.14     25.49 o 
  -6   1  12       21.99        8.98     14.73 o 
  -5   1  12       73.14       64.08     19.88 o 
  -4   1  12       56.12       26.28     13.52 o 
  -3   1  12       22.47       31.30     11.54 o 
  -2   1  12       26.56       17.23     10.03 o 
  -1   1  12      235.01      232.11     25.04 o 
   0   1  12      536.20      556.86     26.14 o 
   1   1  12      242.83      219.03     16.59 o 
   2   1  12       28.09       15.68      9.67 o 
   3   1  12       27.08       16.52     10.53 o 
   4   1  12       56.45       57.82     13.88 o 
   5   1  12       79.55      109.82     17.95 o 
   6   1  12       23.96       42.30     18.66 o 
   7   1  12      100.16       78.11     23.74 o 
   8   1  12       18.72        5.82     13.43 o 
   9   1  12        8.56       -7.82     17.49 o 
  10   1  12        1.08        9.09     27.35 o 
 -10   2  12       10.72       -3.80     24.67 o 
  -9   2  12       15.42       18.93     23.97 o 
  -8   2  12       44.16       38.57     21.57 o 
  -7   2  12       48.47       36.46     16.83 o 
  -6   2  12      171.88      177.46     24.54 o 
  -5   2  12      344.23      309.80     28.93 o 
  -4   2  12       69.01       51.52     14.76 o 
  -3   2  12       33.34        3.70     10.16 o 
  -2   2  12      549.90      534.11     34.22 o 
  -1   2  12      166.35      169.52     15.72 o 
   0   2  12       10.05        9.80      7.84 o 
   1   2  12      160.19      170.98     13.84 o 
   2   2  12      548.75      579.51     29.69 o 
   3   2  12       31.51       20.10      9.28 o 
   4   2  12       73.88      121.89     16.15 o 
   5   2  12      341.39      335.48     31.37 o 
   6   2  12      171.33      218.15     26.90 o 
   7   2  12       48.85       31.16     16.30 o 
   8   2  12       44.49       45.33     18.89 o 
   9   2  12       15.45       52.92     19.48 o 
  10   2  12       11.08        2.28     23.21 o 
 -10   3  12       17.34       22.20     24.35 o 
  -9   3  12        4.93       -1.48     21.46 o 
  -8   3  12       11.93        1.45     16.50 o 
  -7   3  12       31.77       19.15     15.05 o 
  -6   3  12      150.08      147.99     23.96 o 
  -5   3  12       60.34       77.24     17.73 o 
  -4   3  12       14.03       -0.37     13.97 o 
  -3   3  12      232.47      198.37     22.68 o 
  -2   3  12      153.91      136.12     19.03 o 
  -1   3  12      288.55      318.89     22.63 o 
   0   3  12      306.91      319.90     32.21 o 
   1   3  12      285.21      286.22     25.33 o 
   2   3  12      153.71      153.83     16.68 o 
   3   3  12      227.13      214.37     21.45 o 
   4   3  12       15.96       24.63     10.19 o 
   5   3  12       61.91       78.04     17.29 o 
   6   3  12      148.14      139.35     34.89 o 
   7   3  12       30.69       36.91     17.01 o 
   8   3  12       11.73        5.10     15.28 o 
   9   3  12        5.16       25.81     22.28 o 
  10   3  12       17.73      -27.76     46.28 o 
 -10   4  12        7.98       18.76     23.99 o 
  -9   4  12       13.75       -4.17     19.71 o 
  -8   4  12        9.46      -11.51     17.86 o 
  -7   4  12        8.62        3.61     14.51 o 
  -6   4  12        1.06       16.91     13.39 o 
  -5   4  12       28.90       32.67     13.59 o 
  -4   4  12      163.99      124.19     40.61 o 
  -3   4  12      113.21       85.89     34.04 o 
  -2   4  12      311.35      273.64     27.25 o 
  -1   4  12        5.86        2.00      6.87 o 
   0   4  12        0.96       -4.31      7.70 o 
   1   4  12        5.39        0.84      8.12 o 
   2   4  12      302.65      334.59     27.82 o 
   3   4  12      114.18       95.00     14.76 o 
   4   4  12      167.24      157.56     22.43 o 
   5   4  12       31.85       22.79     14.49 o 
   6   4  12        1.51      -10.41     17.74 o 
   7   4  12        8.85       -3.85     14.60 o 
   8   4  12        9.90       24.97     36.52 o 
   9   4  12       14.01       61.50     27.61 o 
  10   4  12        8.05       48.09     29.23 o 
  -9   5  12       16.12       22.95     24.40 o 
  -8   5  12       25.63       27.94     22.50 o 
  -7   5  12       15.51       20.24     15.40 o 
  -6   5  12        4.60       13.28     13.75 o 
  -5   5  12      152.96      132.90     23.99 o 
  -4   5  12       30.76       33.80     22.71 o 
  -3   5  12      286.70      313.55     29.25 o 
  -2   5  12       82.87       71.35     24.95 o 
  -1   5  12       14.34        9.88      9.97 o 
   0   5  12       24.18       27.45     10.07 o 
   1   5  12       15.29       14.20      8.80 o 
   2   5  12       83.87       74.84     13.13 o 
   3   5  12      284.34      336.02     32.15 o 
   4   5  12       28.80       25.41     13.63 o 
   5   5  12      156.94      118.97     28.81 o 
   6   5  12        4.25        0.58     11.95 o 
   7   5  12       14.57       15.34     15.50 o 
   8   5  12       24.28       17.55     22.11 o 
   9   5  12       15.54       -1.06     22.12 o 
  -9   6  12       14.70       53.49     52.24 o 
  -8   6  12        8.32       22.85     22.62 o 
  -7   6  12       27.29       29.32     29.65 o 
  -6   6  12        1.65        1.91     14.08 o 
  -5   6  12      138.96      116.61     35.58 o 
  -4   6  12      152.82      159.11     30.92 o 
  -3   6  12       96.38      144.82     27.81 o 
  -2   6  12      150.28      152.88     20.53 o 
  -1   6  12       19.50       39.37     11.88 o 
   0   6  12       36.83       24.84     10.67 o 
   1   6  12       19.08       17.54     10.88 o 
   2   6  12      153.26      137.70     16.91 o 
   3   6  12       93.86       66.74     18.10 o 
   4   6  12      148.96      109.96     22.75 o 
   5   6  12      141.18      126.90     26.00 o 
   6   6  12        1.73      -21.26     14.17 o 
   7   6  12       28.00       47.52     27.12 o 
   8   6  12        8.47        4.59     21.72 o 
   9   6  12       14.99       15.45     30.73 o 
  -8   7  12       25.64       73.75     43.75 o 
  -7   7  12       19.69        6.87     30.01 o 
  -6   7  12        4.91       -7.59     27.84 o 
  -5   7  12       63.88       67.78     27.47 o 
  -4   7  12       44.53       58.94     24.06 o 
  -3   7  12      247.36      295.78     40.47 o 
  -2   7  12       50.10       48.56     16.17 o 
  -1   7  12       99.87      100.23     15.28 o 
   0   7  12      247.01      294.33     24.00 o 
   1   7  12       99.87       52.57     13.43 o 
   2   7  12       51.23       42.04     15.14 o 
   3   7  12      250.66      203.22     25.20 o 
   4   7  12       44.69       28.93     22.41 o 
   5   7  12       60.71       56.74     15.20 o 
   6   7  12        5.10      -16.13     10.75 o 
   7   7  12       20.69       29.13     17.97 o 
   8   7  12       25.94       13.91     17.49 o 
  -8   8  12       27.22      -25.67     33.62 o 
  -7   8  12        9.20      -14.46     34.71 o 
  -6   8  12       19.66        5.42     32.54 o 
  -5   8  12        1.30       11.31     19.09 o 
  -4   8  12       21.80        5.35     20.70 o 
  -3   8  12       63.77       62.40     26.45 o 
  -2   8  12       20.16       29.81     15.70 o 
  -1   8  12       58.44       39.33     14.98 o 
   0   8  12       23.39       26.91     12.80 o 
   1   8  12       57.31       46.25     14.37 o 
   2   8  12       18.50       30.90     14.58 o 
   3   8  12       65.50       56.89     18.01 o 
   4   8  12       21.38        8.96     13.57 o 
   5   8  12        1.45        4.61     13.67 o 
   6   8  12       19.31       12.56     17.39 o 
   7   8  12        8.90       16.82     17.86 o 
   8   8  12       27.62       55.00     21.89 o 
  -7   9  12       17.23       -9.04     31.45 o 
  -6   9  12        5.55      -39.77     31.82 o 
  -5   9  12       16.05      -28.20     31.82 o 
  -4   9  12       13.27        5.98     37.24 o 
  -3   9  12        5.02       17.11     19.89 o 
  -2   9  12        0.61       -2.33     14.38 o 
  -1   9  12       26.85       41.04     14.76 o 
   0   9  12        8.08       -3.49     12.55 o 
   1   9  12       26.30       18.97     18.11 o 
   2   9  12        0.52       19.44     21.66 o 
   3   9  12        5.44        6.47     15.50 o 
   4   9  12       12.65       25.64     17.10 o 
   5   9  12       15.27       21.14     21.69 o 
   6   9  12        5.29        8.83     16.89 o 
   7   9  12       18.31       27.52     23.79 o 
  -6  10  12        1.58        8.68     38.68 o 
  -5  10  12       10.07        3.62     40.49 o 
  -4  10  12        2.32       -5.42     33.62 o 
  -3  10  12        7.14       -7.89     21.18 o 
  -2  10  12       33.21       31.02     18.05 o 
  -1  10  12       10.63       20.57     18.65 o 
   0  10  12        0.70        1.17     15.06 o 
   1  10  12       11.30       -0.02     25.83 o 
   2  10  12       34.92       14.68     17.79 o 
   3  10  12        6.89        3.88     16.91 o 
   4  10  12        2.25        2.21     16.65 o 
   5  10  12       10.84       10.05     23.39 o 
   6  10  12        1.68       23.29     24.03 o 
  -4  11  12        7.28      -23.50     40.49 o 
  -3  11  12       28.28        5.06     39.05 o 
  -2  11  12        1.39      -25.51     17.33 o 
  -1  11  12       18.58       21.81     19.34 o 
   0  11  12        3.15       -4.51     17.10 o 
   1  11  12       17.80       -1.83     16.72 o 
   2  11  12        1.44       -9.44     16.87 o 
   3  11  12       28.07       43.49     21.55 o 
   4  11  12        6.94      -13.32     22.62 o 
  -1  12  12       44.79       76.65     43.02 o 
   0  12  12        6.34       -6.74     25.96 o 
   1  12  12       44.35       44.28     30.46 o 
   1   0  13       67.18       69.45     14.45 o 
   2   0  13       57.41       43.37     13.77 o 
   3   0  13       12.04       -8.03     16.68 o 
   4   0  13      323.36      322.63     43.20 o 
   5   0  13      142.34      106.14     28.51 o 
   6   0  13       37.89       12.96     18.74 o 
   7   0  13       17.97       12.65     18.40 o 
   8   0  13       45.77       41.73     45.19 o 
   9   0  13       52.24       71.00     28.14 o 
  10   0  13       17.77       36.89     22.27 o 
 -10   1  13       22.93       44.00     25.99 o 
  -9   1  13       58.56       51.43     31.27 o 
  -8   1  13       29.13       17.22     19.44 o 
  -7   1  13       37.41       27.72     19.18 o 
  -6   1  13       91.48       13.14     15.57 o 
  -5   1  13      549.22      490.19     36.65 o 
  -4   1  13       34.86       20.36     12.94 o 
  -3   1  13      281.80      335.70     46.31 o 
  -2   1  13        2.56        0.22     10.69 o 
  -1   1  13      754.19      732.52     40.02 o 
   0   1  13        0.37        3.54      8.17 o 
   1   1  13      752.43      723.18     49.20 o 
   2   1  13        2.96       10.65     10.25 o 
   3   1  13      280.28      313.46     27.97 o 
   4   1  13       32.21       31.43     13.55 o 
   5   1  13      542.95      610.13     37.89 o 
   6   1  13       88.85       61.03     21.51 o 
   7   1  13       36.40       24.41     18.21 o 
   8   1  13       28.50       18.25     15.54 o 
   9   1  13       57.89       47.40     21.52 o 
  10   1  13       23.01       16.54     26.03 o 
 -10   2  13        2.50      -29.33     22.79 o 
  -9   2  13       48.83        2.86     26.21 o 
  -8   2  13       35.49       34.17     21.43 o 
  -7   2  13       76.58       95.84     21.24 o 
  -6   2  13      836.86      971.62     53.96 o 
  -5   2  13       21.56        3.47     12.59 o 
  -4   2  13      309.63      326.08     29.72 o 
  -3   2  13      274.85      266.27     26.54 o 
  -2   2  13       27.36       16.90     12.48 o 
  -1   2  13       56.10       32.88     12.63 o 
   0   2  13        2.57       11.06      8.50 o 
   1   2  13       58.24       45.87     15.28 o 
   2   2  13       27.32       20.87      9.62 o 
   3   2  13      276.16      265.30     22.47 o 
   4   2  13      317.47      283.05     37.42 o 
   5   2  13       21.20       20.40     14.54 o 
   6   2  13      834.57      912.23     54.17 o 
   7   2  13       81.49       95.56     25.80 o 
   8   2  13       35.38       40.67     19.68 o 
   9   2  13       47.62       83.78     22.03 o 
  10   2  13        2.32       13.51     23.54 o 
  -9   3  13       29.30       16.81     21.09 o 
  -8   3  13       39.42       66.28     24.15 o 
  -7   3  13       27.66       41.76     18.17 o 
  -6   3  13       12.20        6.43     13.06 o 
  -5   3  13      236.89      188.74     24.35 o 
  -4   3  13       92.83       57.73     16.22 o 
  -3   3  13      748.22      814.22     58.57 o 
  -2   3  13       51.44       44.51     14.18 o 
  -1   3  13      222.28      188.18     17.61 o 
   0   3  13      356.88      335.66     22.43 o 
   1   3  13      216.16      178.73     22.17 o 
   2   3  13       50.58       73.67     15.72 o 
   3   3  13      743.53      803.29     38.53 o 
   4   3  13       89.64       71.53     16.44 o 
   5   3  13      238.32      189.47     57.96 o 
   6   3  13       11.94       21.09     13.92 o 
   7   3  13       25.76       23.66     16.50 o 
   8   3  13       40.09       34.48     24.32 o 
   9   3  13       29.55       15.78     26.39 o 
  -9   4  13       13.46       15.72     22.49 o 
  -8   4  13       72.97       70.51     24.53 o 
  -7   4  13       51.80       25.54     16.56 o 
  -6   4  13       96.11       81.52     31.07 o 
  -5   4  13       60.59       70.88     20.88 o 
  -4   4  13      242.73      200.12     25.96 o 
  -3   4  13      261.63      216.89     24.95 o 
  -2   4  13       26.32       15.70     11.62 o 
  -1   4  13      139.60      141.58     16.13 o 
   0   4  13      100.77       69.59     13.21 o 
   1   4  13      139.07      154.57     17.76 o 
   2   4  13       24.04       16.06     12.87 o 
   3   4  13      258.43      245.43     38.33 o 
   4   4  13      242.85      258.96     28.18 o 
   5   4  13       63.32       45.57     27.10 o 
   6   4  13       97.24       86.96     21.86 o 
   7   4  13       52.18       53.41     19.00 o 
   8   4  13       71.32      104.54     24.97 o 
   9   4  13       12.78       63.72     27.54 o 
  -9   5  13       13.32      -17.73     45.37 o 
  -8   5  13        9.34       28.84     20.18 o 
  -7   5  13       44.66        9.22     15.81 o 
  -6   5  13       37.69        9.18     14.86 o 
  -5   5  13       37.39       38.87     25.18 o 
  -4   5  13       66.71       46.80     26.37 o 
  -3   5  13       38.22       24.52     13.53 o 
  -2   5  13      164.05      229.79     33.87 o 
  -1   5  13      313.30      310.97     37.75 o 
   0   5  13       70.85      113.24     16.05 o 
   1   5  13      315.23      350.59     24.80 o 
   2   5  13      170.76      200.75     26.79 o 
   3   5  13       38.21       37.81     19.68 o 
   4   5  13       66.30       76.14     20.50 o 
   5   5  13       37.22       53.47     17.83 o 
   6   5  13       39.41        4.22     14.38 o 
   7   5  13       44.41       32.63     20.05 o 
   8   5  13        9.28       13.36     20.74 o 
   9   5  13       13.77       -2.97     23.00 o 
  -8   6  13       64.07       75.17     31.45 o 
  -7   6  13       33.43       37.73     22.42 o 
  -6   6  13      115.10      131.12     25.10 o 
  -5   6  13       22.39       27.71     16.77 o 
  -4   6  13      177.85      179.12     33.15 o 
  -3   6  13      308.68      258.27     36.94 o 
  -2   6  13       21.85       19.55     17.09 o 
  -1   6  13       28.84       51.16     15.12 o 
   0   6  13      105.70      100.84     15.83 o 
   1   6  13       28.28        6.07     10.41 o 
   2   6  13       20.24       12.74     10.81 o 
   3   6  13      310.19      302.54     88.59 o 
   4   6  13      178.10      191.20     32.88 o 
   5   6  13       24.53       -6.46     14.84 o 
   6   6  13      114.50      125.44     25.48 o 
   7   6  13       33.45       27.88     22.68 o 
   8   6  13       63.49      101.77     32.90 o 
  -8   7  13       14.52      -10.48     34.35 o 
  -7   7  13       55.05       60.02     40.49 o 
  -6   7  13       21.20       39.64     29.28 o 
  -5   7  13        5.52       -6.70     21.03 o 
  -4   7  13        1.95       38.46     23.90 o 
  -3   7  13      442.41      456.18     83.00 o 
  -2   7  13       13.39        8.81     30.55 o 
  -1   7  13       90.83      108.09     28.04 o 
   0   7  13       37.67       24.22     15.29 o 
   1   7  13       92.18      110.63     17.49 o 
   2   7  13       13.19       24.41     14.49 o 
   3   7  13      436.62      453.61     36.31 o 
   4   7  13        2.17       25.49     19.64 o 
   5   7  13        5.42       -5.43     14.06 o 
   6   7  13       20.00        9.61     13.54 o 
   7   7  13       54.86       46.28     20.20 o 
   8   7  13       13.88       25.12     17.94 o 
  -7   8  13        1.54       -5.78     35.43 o 
  -6   8  13       96.20      108.47     46.64 o 
  -5   8  13       21.94       50.35     27.97 o 
  -4   8  13       60.96       68.24     28.74 o 
  -3   8  13       46.51       69.45     26.71 o 
  -2   8  13        6.14       -6.19     18.53 o 
  -1   8  13        6.34       18.26     16.35 o 
   0   8  13       26.50       36.54     14.05 o 
   1   8  13        6.94       11.28     12.59 o 
   2   8  13        6.12       14.21     14.45 o 
   3   8  13       45.77       62.41     18.29 o 
   4   8  13       60.66       22.90     16.82 o 
   5   8  13       22.56       53.35     19.38 o 
   6   8  13       97.26       32.50     24.29 o 
   7   8  13        1.57       17.09     20.55 o 
  -6   9  13       14.37       -9.76     37.60 o 
  -5   9  13       12.63        9.04     35.43 o 
  -4   9  13        0.81       -0.56     25.67 o 
  -3   9  13        3.10       -7.60     21.57 o 
  -2   9  13       57.84       98.29     30.20 o 
  -1   9  13       94.25       90.85     42.89 o 
   0   9  13        9.18       -8.40     13.81 o 
   1   9  13       94.97      104.21     22.08 o 
   2   9  13       59.12       61.77     19.53 o 
   3   9  13        3.44        6.83     16.72 o 
   4   9  13        0.83        3.10     17.86 o 
   5   9  13       12.51       -0.29     20.23 o 
   6   9  13       15.01       13.43     23.42 o 
  -5  10  13       25.14       14.10     38.68 o 
  -4  10  13        1.95       -1.45     37.24 o 
  -3  10  13        0.72       -2.10     22.74 o 
  -2  10  13       43.45       -1.07     24.40 o 
  -1  10  13        0.89       -1.51     17.17 o 
   0  10  13        1.14        1.81     15.74 o 
   1  10  13        0.83       -6.23     18.60 o 
   2  10  13       43.11       17.72     19.29 o 
   3  10  13        0.70      -14.14     17.22 o 
   4  10  13        1.61        4.88     17.45 o 
   5  10  13       24.89       46.46     26.83 o 
  -3  11  13       24.98       96.17     46.28 o 
  -2  11  13       15.95       30.31     27.69 o 
  -1  11  13       14.92       25.07     27.12 o 
   0  11  13        8.15       -7.94     16.73 o 
   1  11  13       14.41       28.90     19.75 o 
   2  11  13       16.39      -29.64     26.93 o 
   3  11  13       24.92       35.66     21.26 o 
   0   0  14      101.27      137.67     22.45 o 
   1   0  14      399.22      438.88     31.93 o 
   2   0  14       11.49       18.79     12.11 o 
   3   0  14       22.63       11.95     11.86 o 
   4   0  14        5.73        9.19     12.50 o 
   5   0  14       64.83       86.41     23.26 o 
   6   0  14      200.23      234.84     35.03 o 
   7   0  14      161.52      187.49     61.83 o 
   8   0  14        4.81       28.99     21.54 o 
   9   0  14        1.87       -5.48     18.42 o 
  -9   1  14        5.47        2.27     21.08 o 
  -8   1  14       37.64       -9.38     17.70 o 
  -7   1  14       17.04       52.07     23.14 o 
  -6   1  14      154.58      175.03     36.55 o 
  -5   1  14       79.50       33.04     17.18 o 
  -4   1  14       31.20       30.94     14.69 o 
  -3   1  14      293.89      375.72     31.26 o 
  -2   1  14      209.54      215.99     24.51 o 
  -1   1  14       41.13       32.36     13.30 o 
   0   1  14        8.65        4.06      8.96 o 
   1   1  14       41.08       43.82     14.67 o 
   2   1  14      216.83      246.61     41.76 o 
   3   1  14      288.16      337.88     36.54 o 
   4   1  14       32.51       30.61     14.95 o 
   5   1  14       79.49       67.18     17.50 o 
   6   1  14      154.60      114.99     27.04 o 
   7   1  14       16.79       15.00     18.92 o 
   8   1  14       36.92       -0.32     16.19 o 
   9   1  14        5.92       -2.31     17.39 o 
  -9   2  14        6.54        5.00     22.41 o 
  -8   2  14       11.11        1.60     21.70 o 
  -7   2  14       44.80       38.68     19.11 o 
  -6   2  14        2.39       -5.47     14.18 o 
  -5   2  14       31.81        6.74     13.19 o 
  -4   2  14      144.15      121.06     21.08 o 
  -3   2  14       27.26       -3.80     11.46 o 
  -2   2  14       33.57       40.83     15.06 o 
  -1   2  14       21.02       13.63     11.52 o 
   0   2  14     1006.82     1121.35     47.00 o 
   1   2  14       19.91        2.83     11.93 o 
   2   2  14       36.79       16.80     13.08 o 
   3   2  14       27.48       17.96     13.85 o 
   4   2  14      145.01      126.47     18.76 o 
   5   2  14       30.41       24.54     15.78 o 
   6   2  14        2.14       31.11     16.21 o 
   7   2  14       43.35       34.38     17.77 o 
   8   2  14       10.79       -2.12     15.96 o 
   9   2  14        6.73       25.38     20.67 o 
  -9   3  14       49.65       53.60     24.83 o 
  -8   3  14       18.98       16.51     21.80 o 
  -7   3  14       60.12       84.82     20.99 o 
  -6   3  14       73.39       66.18     21.74 o 
  -5   3  14       54.75       52.27     17.62 o 
  -4   3  14      105.52       83.42     18.83 o 
  -3   3  14       84.45       68.81     16.98 o 
  -2   3  14       58.18       69.35     37.26 o 
  -1   3  14      166.70      208.48     22.85 o 
   0   3  14       12.13        4.94      9.59 o 
   1   3  14      171.75      174.03     22.42 o 
   2   3  14       59.27       80.25     17.51 o 
   3   3  14       84.27       50.13     16.08 o 
   4   3  14      106.55       78.12     33.07 o 
   5   3  14       54.25       25.03     16.77 o 
   6   3  14       71.56       58.20     19.90 o 
   7   3  14       58.08       42.63     18.72 o 
   8   3  14       19.79        4.07     17.39 o 
   9   3  14       51.27       73.89     51.52 o 
  -9   4  14       12.22       28.51     23.43 o 
  -8   4  14       38.25       20.07     19.45 o 
  -7   4  14       30.01       43.12     19.23 o 
  -6   4  14       32.94       35.90     18.00 o 
  -5   4  14       31.99       36.46     16.47 o 
  -4   4  14       15.91        5.92     12.07 o 
  -3   4  14      361.09      400.61     33.78 o 
  -2   4  14      113.18      106.71     41.43 o 
  -1   4  14      248.99      325.18     63.35 o 
   0   4  14        3.17       11.64     10.70 o 
   1   4  14      250.72      262.77     32.99 o 
   2   4  14      113.95      141.44     21.49 o 
   3   4  14      362.52      422.97     34.02 o 
   4   4  14       15.78       33.78     17.89 o 
   5   4  14       30.86       24.04     20.58 o 
   6   4  14       33.80       10.89     15.45 o 
   7   4  14       31.06       12.63     18.08 o 
   8   4  14       38.13       31.96     39.23 o 
   9   4  14       12.25       46.59     27.44 o 
  -8   5  14       58.63       20.24     22.08 o 
  -7   5  14       11.55      -10.86     18.91 o 
  -6   5  14        1.22       12.29     16.44 o 
  -5   5  14       25.96       20.19     16.15 o 
  -4   5  14       35.62        4.93     13.68 o 
  -3   5  14      128.60      154.34     27.51 o 
  -2   5  14       32.19        8.21     15.13 o 
  -1   5  14       15.70       16.66     18.80 o 
   0   5  14        0.32       -8.72     10.09 o 
   1   5  14       15.92        4.65     10.37 o 
   2   5  14       33.48       49.41     13.31 o 
   3   5  14      128.68      163.03     30.05 o 
   4   5  14       35.95       12.90     19.70 o 
   5   5  14       26.51       43.39     21.18 o 
   6   5  14        1.20      -20.47     14.55 o 
   7   5  14       11.16        6.87     17.53 o 
   8   5  14       57.70       18.79     24.22 o 
  -8   6  14        6.17       18.31     23.37 o 
  -7   6  14       14.16       19.14     17.48 o 
  -6   6  14       65.73       30.56     35.06 o 
  -5   6  14        0.33       20.51     25.25 o 
  -4   6  14       81.59       73.07     29.11 o 
  -3   6  14      102.88       98.63     27.03 o 
  -2   6  14       19.36       28.31     20.85 o 
  -1   6  14       76.81       50.51     22.46 o 
   0   6  14      104.77      103.08     20.32 o 
   1   6  14       76.04      100.28     17.23 o 
   2   6  14       20.01       34.88     13.22 o 
   3   6  14      101.37       66.63     44.04 o 
   4   6  14       84.18      110.67     29.84 o 
   5   6  14        0.28       14.74     34.35 o 
   6   6  14       65.76      100.90     28.92 o 
   7   6  14       13.42       55.30     26.18 o 
   8   6  14        6.24       16.89     26.83 o 
  -7   7  14       33.84       56.40     44.11 o 
  -6   7  14       27.62        4.64     24.93 o 
  -5   7  14       32.30       15.99     24.22 o 
  -4   7  14       37.01       11.88     20.06 o 
  -3   7  14       82.12       50.76     24.76 o 
  -2   7  14       59.83       71.80     54.77 o 
  -1   7  14        9.73       -0.52     20.12 o 
   0   7  14       87.69       81.65     19.51 o 
   1   7  14        8.82        7.65     12.48 o 
   2   7  14       58.85       55.71     19.61 o 
   3   7  14       83.94       83.19     20.27 o 
   4   7  14       37.22       36.24     16.77 o 
   5   7  14       32.00       15.09     17.29 o 
   6   7  14       28.91        7.77     29.53 o 
   7   7  14       34.94       52.57     25.95 o 
  -6   8  14        0.16       32.54     35.43 o 
  -5   8  14       18.87      -18.63     43.93 o 
  -4   8  14        0.80       -9.09     21.14 o 
  -3   8  14       28.83       11.26     25.49 o 
  -2   8  14        5.58       24.81     22.61 o 
  -1   8  14        5.47        3.63     19.64 o 
   0   8  14       80.97       70.34     21.07 o 
   1   8  14        5.67        5.13     22.31 o 
   2   8  14        5.93        8.34     15.69 o 
   3   8  14       29.99       54.00     18.73 o 
   4   8  14        0.84      -20.18     22.06 o 
   5   8  14       19.23       39.27     19.25 o 
   6   8  14        0.18      -10.25     20.18 o 
  -5   9  14       32.75       58.69     30.45 o 
  -4   9  14        6.57      -32.31     28.74 o 
  -3   9  14        4.60      -19.29     19.46 o 
  -2   9  14        7.38      -12.45     41.58 o 
  -1   9  14        5.09       17.18     25.53 o 
   0   9  14       20.66       13.36     18.87 o 
   1   9  14        5.60       32.38     19.55 o 
   2   9  14        7.45       -5.60     16.53 o 
   3   9  14        4.66       -0.04     18.18 o 
   4   9  14        6.64       38.27     19.20 o 
   5   9  14       31.38       37.02     26.56 o 
  -4  10  14       11.60       43.36     26.18 o 
  -3  10  14       14.79       20.19     24.70 o 
  -2  10  14       10.98       16.27     24.06 o 
  -1  10  14        6.69       20.03     25.01 o 
   0  10  14       19.85       -3.36     23.42 o 
   1  10  14        7.30       -6.12     17.80 o 
   2  10  14       11.52       12.22     20.01 o 
   3  10  14       14.99       10.24     19.51 o 
   4  10  14       12.18       43.46     23.03 o 
   1   0  15        3.64      -14.23     11.51 o 
   2   0  15       21.16        8.02     12.55 o 
   3   0  15      672.60      794.19     46.38 o 
   4   0  15       88.81       97.60     25.31 o 
   5   0  15        1.57       -2.85     12.59 o 
   6   0  15        2.08       -2.33     17.24 o 
   7   0  15       18.51       49.14     61.82 o 
   8   0  15       22.84       55.62     25.94 o 
   9   0  15       50.57       25.28     24.65 o 
  -9   1  15       20.69       19.11     26.21 o 
  -8   1  15       15.19       32.82     22.60 o 
  -7   1  15        5.48       14.72     19.68 o 
  -6   1  15       19.97       38.29     17.16 o 
  -5   1  15       34.59       56.94     17.26 o 
  -4   1  15       49.10       28.61     14.56 o 
  -3   1  15      152.99      190.72     31.75 o 
  -2   1  15      206.53      203.75     25.65 o 
  -1   1  15        7.14        8.36     12.47 o 
   0   1  15       34.02        9.18     23.50 o 
   1   1  15        9.14        7.55     12.34 o 
   2   1  15      207.78      226.32     25.79 o 
   3   1  15      149.01      179.18     24.31 o 
   4   1  15       48.66       30.64     15.59 o 
   5   1  15       34.39        9.20     14.42 o 
   6   1  15       20.03       26.63     19.55 o 
   7   1  15        5.47        3.02     15.53 o 
   8   1  15       15.38       -9.56     18.42 o 
   9   1  15       20.08        5.31     18.65 o 
  -9   2  15        2.21       10.90     23.85 o 
  -8   2  15       39.15       37.74     23.42 o 
  -7   2  15       44.14       16.47     20.94 o 
  -6   2  15       21.97       33.56     18.39 o 
  -5   2  15       11.64        6.60     16.89 o 
  -4   2  15      143.49      138.01     34.49 o 
  -3   2  15       45.68       11.41     13.12 o 
  -2   2  15      278.71      363.27     59.63 o 
  -1   2  15      137.77      126.62     19.22 o 
   0   2  15       16.31       -3.38     15.65 o 
   1   2  15      138.88      153.72     21.84 o 
   2   2  15      276.14      298.13     32.44 o 
   3   2  15       45.47       31.43     15.42 o 
   4   2  15      148.26      138.06     23.10 o 
   5   2  15       10.69       24.61     16.05 o 
   6   2  15       24.08       39.68     19.20 o 
   7   2  15       44.45       24.99     19.06 o 
   8   2  15       38.86       37.29     21.84 o 
   9   2  15        2.09       14.82     20.35 o 
  -8   3  15        5.24      -23.31     20.44 o 
  -7   3  15       10.08       19.60     17.61 o 
  -6   3  15       29.00       23.39     16.60 o 
  -5   3  15        9.47        2.57     13.42 o 
  -4   3  15       23.95        9.22     13.82 o 
  -3   3  15       17.20        9.23     14.01 o 
  -2   3  15      224.82      206.74     29.64 o 
  -1   3  15      143.97      134.43     26.18 o 
   0   3  15        0.52        3.15     17.63 o 
   1   3  15      138.72      141.51     21.40 o 
   2   3  15      221.66      223.00     26.70 o 
   3   3  15       16.84       36.05     15.79 o 
   4   3  15       23.45      -22.64     15.98 o 
   5   3  15        9.27       -6.67     16.21 o 
   6   3  15       28.19       25.31     18.08 o 
   7   3  15       10.44        1.64     20.41 o 
   8   3  15        4.99       38.92     22.20 o 
  -8   4  15       11.94       61.74     27.20 o 
  -7   4  15       39.82       40.46     19.52 o 
  -6   4  15       52.81       16.43     24.41 o 
  -5   4  15        4.06       19.58     16.98 o 
  -4   4  15        6.52       25.44     14.53 o 
  -3   4  15       44.17       48.07     16.32 o 
  -2   4  15       65.94       57.73     16.72 o 
  -1   4  15      165.81      145.35     28.76 o 
   0   4  15        0.29       -2.30     15.57 o 
   1   4  15      165.04      148.83     19.78 o 
   2   4  15       66.97       65.10     18.33 o 
   3   4  15       43.11       43.83     17.43 o 
   4   4  15        7.45       14.65     19.09 o 
   5   4  15        3.75       -1.27     16.83 o 
   6   4  15       53.95       44.50     25.13 o 
   7   4  15       37.96       36.47     27.45 o 
   8   4  15       10.95       35.09     53.51 o 
  -8   5  15        6.40       16.51     42.84 o 
  -7   5  15        7.09       -2.47     22.31 o 
  -6   5  15       76.08       81.53     24.16 o 
  -5   5  15       11.41       14.56     15.92 o 
  -4   5  15       17.42        6.63     14.56 o 
  -3   5  15       12.05       -8.46     15.88 o 
  -2   5  15        1.87       11.26     18.43 o 
  -1   5  15       44.77       27.26     21.31 o 
   0   5  15        3.92        7.86     16.74 o 
   1   5  15       43.77       45.78     14.23 o 
   2   5  15        2.23        4.69     11.70 o 
   3   5  15       12.94       20.31     20.31 o 
   4   5  15       17.57       21.10     19.28 o 
   5   5  15       11.63       -2.53     17.64 o 
   6   5  15       76.05       88.86     46.82 o 
   7   5  15        7.30        2.39     17.10 o 
   8   5  15        7.02       47.28     27.00 o 
  -7   6  15        4.95       12.04     19.46 o 
  -6   6  15       26.63       61.57     26.95 o 
  -5   6  15        6.15        9.40     18.49 o 
  -4   6  15       16.31       28.16     29.65 o 
  -3   6  15       54.26       15.00     34.71 o 
  -2   6  15       47.30       24.04     22.75 o 
  -1   6  15       97.53       55.81     23.77 o 
   0   6  15       70.74       75.36     25.49 o 
   1   6  15       97.53      103.46     21.14 o 
   2   6  15       47.18       32.35     16.56 o 
   3   6  15       54.67       40.03     17.33 o 
   4   6  15       18.37       25.74     16.84 o 
   5   6  15        6.31       11.03     20.01 o 
   6   6  15       26.35       54.19     59.84 o 
   7   6  15        4.63       19.99     26.07 o 
  -6   7  15       48.40       12.04     48.09 o 
  -5   7  15        4.02       -3.44     22.94 o 
  -4   7  15        4.61       -3.13     22.11 o 
  -3   7  15        5.69        2.83     22.24 o 
  -2   7  15      161.14      153.50     91.84 o 
  -1   7  15       36.97       61.31     26.57 o 
   0   7  15       31.86       39.14     23.52 o 
   1   7  15       38.88       41.82     15.25 o 
   2   7  15      157.58      203.80     26.53 o 
   3   7  15        5.47       14.37     15.36 o 
   4   7  15        4.55       17.63     22.14 o 
   5   7  15        3.78       28.72     18.61 o 
   6   7  15       48.70       16.63     27.87 o 
  -5   8  15        7.43       -1.22     26.92 o 
  -4   8  15        0.09       22.77     25.29 o 
  -3   8  15       14.27       15.81     24.76 o 
  -2   8  15       25.68        7.96     22.17 o 
  -1   8  15       31.70       74.47     30.55 o 
   0   8  15        7.23       -1.17     33.44 o 
   1   8  15       31.78       58.74     30.89 o 
   2   8  15       26.44       23.60     17.19 o 
   3   8  15       14.06       23.85     17.46 o 
   4   8  15        0.18      -18.83     15.58 o 
   5   8  15        7.41        2.59     21.91 o 
  -4   9  15       10.59       45.68     28.48 o 
  -3   9  15        0.74       24.21     27.68 o 
  -2   9  15        0.48       14.69     27.22 o 
  -1   9  15       39.47       36.40     27.48 o 
   0   9  15        2.61      -39.05     26.03 o 
   1   9  15       41.39       83.75     37.24 o 
   2   9  15        0.60        0.35     17.44 o 
   3   9  15        0.61       21.33     18.27 o 
   4   9  15       10.46        2.57     19.72 o 
  -2  10  15        5.42      -12.46     24.70 o 
  -1  10  15        2.40       -9.67     25.98 o 
   0  10  15       20.47        9.40     37.24 o 
   1  10  15        2.53      -21.48     22.85 o 
   2  10  15        5.23      -26.29     22.47 o 
   0   0  16      257.20      245.17     52.79 o 
   1   0  16       97.50       82.38     24.11 o 
   2   0  16      115.10       88.41     24.25 o 
   3   0  16       32.83       26.19     16.06 o 
   4   0  16       12.21        1.17     15.36 o 
   5   0  16       20.23       26.80     16.37 o 
   6   0  16       45.24       20.82     20.54 o 
   7   0  16        8.17       -2.14     18.83 o 
   8   0  16        8.66       20.61     22.75 o 
  -8   1  16        9.94      -16.29     34.71 o 
  -7   1  16       19.11       -4.31     19.86 o 
  -6   1  16       12.31       10.07     16.26 o 
  -5   1  16       79.72       60.29     26.57 o 
  -4   1  16      262.60      287.97     31.81 o 
  -3   1  16       99.36      114.05     26.54 o 
  -2   1  16       64.63       44.92     16.94 o 
  -1   1  16       36.91       18.01     14.48 o 
   0   1  16       53.11       74.89     24.93 o 
   1   1  16       37.95       53.22     22.10 o 
   2   1  16       67.12       58.80     17.12 o 
   3   1  16       97.11      139.33     29.26 o 
   4   1  16      260.72      298.18     32.15 o 
   5   1  16       78.84       81.62     30.19 o 
   6   1  16       12.68       11.23     23.86 o 
   7   1  16       19.20       12.46     18.47 o 
   8   1  16       10.45      -11.24     18.73 o 
  -8   2  16       22.14       31.37     26.96 o 
  -7   2  16        2.19       32.27     21.45 o 
  -6   2  16       34.15       10.43     17.31 o 
  -5   2  16        5.44      -14.58     14.35 o 
  -4   2  16       95.20       91.71     23.38 o 
  -3   2  16       10.23        0.69     13.32 o 
  -2   2  16       32.99       23.85     14.09 o 
  -1   2  16      108.44       74.47     17.88 o 
   0   2  16       81.71       18.69     21.04 o 
   1   2  16      107.37       90.92     25.51 o 
   2   2  16       35.89       62.79     19.57 o 
   3   2  16       10.07        8.26     14.27 o 
   4   2  16       93.62       50.53     18.31 o 
   5   2  16        5.41       25.91     18.11 o 
   6   2  16       32.68       37.31     18.31 o 
   7   2  16        1.98        1.90     18.92 o 
   8   2  16       22.88       57.62     24.35 o 
  -8   3  16       50.71       12.23     36.88 o 
  -7   3  16       16.66       15.78     18.59 o 
  -6   3  16       51.37       38.36     19.30 o 
  -5   3  16       31.21       19.73     16.20 o 
  -4   3  16       51.42       45.81     24.18 o 
  -3   3  16       12.34       -4.57     13.22 o 
  -2   3  16       87.74       75.94     18.50 o 
  -1   3  16       11.63        5.68     13.08 o 
   0   3  16       12.63       30.22     21.20 o 
   1   3  16       11.05       52.72     23.26 o 
   2   3  16       85.11       80.41     19.40 o 
   3   3  16       12.84       15.13     15.57 o 
   4   3  16       52.21       32.89     21.09 o 
   5   3  16       29.95       21.24     22.20 o 
   6   3  16       50.54       32.36     22.70 o 
   7   3  16       16.60       17.22     20.45 o 
   8   3  16       52.09       35.90     23.38 o 
  -7   4  16       50.28       70.72     23.62 o 
  -6   4  16        5.60      -11.30     15.65 o 
  -5   4  16       18.25       13.30     15.37 o 
  -4   4  16       35.98       39.69     17.80 o 
  -3   4  16        4.31       10.68     14.40 o 
  -2   4  16      148.98      119.13     22.44 o 
  -1   4  16       44.91       35.29     27.66 o 
   0   4  16       95.86      120.22     29.27 o 
   1   4  16       43.63       15.63     15.39 o 
   2   4  16      151.44      247.87     52.12 o 
   3   4  16        3.58        1.16     18.43 o 
   4   4  16       35.22       10.01     40.49 o 
   5   4  16       18.21       56.40     23.77 o 
   6   4  16        5.75      -20.68     19.27 o 
   7   4  16       50.30       43.74     25.99 o 
  -7   5  16       35.41       62.51     21.87 o 
  -6   5  16        2.96       11.62     18.87 o 
  -5   5  16       12.73       20.56     21.97 o 
  -4   5  16        6.66       16.38     16.84 o 
  -3   5  16       74.21       49.82     19.36 o 
  -2   5  16       30.43       33.03     22.05 o 
  -1   5  16       26.32        8.59     21.31 o 
   0   5  16        0.94      -11.63     17.35 o 
   1   5  16       26.89       36.49     19.17 o 
   2   5  16       31.05       34.17     15.16 o 
   3   5  16       72.23       67.99     24.22 o 
   4   5  16        6.97        9.43     42.12 o 
   5   5  16       13.04        6.65     21.51 o 
   6   5  16        3.10       15.48     21.61 o 
   7   5  16       34.34       28.38     27.34 o 
  -6   6  16       69.39       60.97     22.10 o 
  -5   6  16       18.97       15.59     20.22 o 
  -4   6  16        4.19       20.68     28.74 o 
  -3   6  16       12.20       33.91     29.28 o 
  -2   6  16       51.77       52.86     25.87 o 
  -1   6  16        9.48       -1.94     19.28 o 
   0   6  16       17.50        9.88     22.74 o 
   1   6  16        9.67       13.50     16.03 o 
   2   6  16       50.53       49.73     18.05 o 
   3   6  16       13.22       12.77     16.07 o 
   4   6  16        3.89        2.23     16.56 o 
   5   6  16       19.51        2.12     17.71 o 
   6   6  16       68.68       72.34     30.39 o 
  -5   7  16       36.60       15.02     26.64 o 
  -4   7  16       23.25      -18.10     23.77 o 
  -3   7  16       19.05       56.44     26.67 o 
  -2   7  16        8.15        2.05     20.90 o 
  -1   7  16        7.88       22.40     25.43 o 
   0   7  16        0.29       10.88     20.36 o 
   1   7  16        7.44       13.42     17.73 o 
   2   7  16        8.26       24.43     17.46 o 
   3   7  16       18.44       32.71     18.49 o 
   4   7  16       23.46       36.61     21.50 o 
   5   7  16       37.57       70.08     22.38 o 
  -4   8  16        8.63       38.37     30.14 o 
  -3   8  16        2.90      -16.52     23.71 o 
  -2   8  16       11.72       20.46     26.27 o 
  -1   8  16       16.79       67.31     27.48 o 
   0   8  16       12.71       36.08     26.64 o 
   1   8  16       16.30       38.81     24.27 o 
   2   8  16       10.89        2.92     22.15 o 
   3   8  16        2.76       -2.34     19.13 o 
   4   8  16        8.93       -4.01     18.84 o 
  -2   9  16        2.86        6.90     27.92 o 
  -1   9  16       21.57       -2.83     26.05 o 
   0   9  16        0.57       10.12     36.88 o 
   1   9  16       21.60       49.09     31.45 o 
   2   9  16        3.00       18.39     19.79 o 
   1   0  17       24.98       26.97     21.62 o 
   2   0  17       94.53      105.53     21.26 o 
   3   0  17        5.56        7.89     15.60 o 
   4   0  17      150.09      137.04     25.82 o 
   5   0  17        4.09      -14.29     14.53 o 
   6   0  17       75.50      113.83     73.40 o 
   7   0  17        2.12      -26.67     18.89 o 
  -7   1  17        6.14       -1.70     21.80 o 
  -6   1  17        5.38       17.16     20.89 o 
  -5   1  17       21.64       18.49     17.23 o 
  -4   1  17       14.09        7.06     21.51 o 
  -3   1  17       31.66       45.37     18.93 o 
  -2   1  17      106.99       87.12     20.93 o 
  -1   1  17      134.28       98.62     28.46 o 
   0   1  17        9.64       27.77     21.08 o 
   1   1  17      134.94      147.32     31.77 o 
   2   1  17      108.68       83.10     20.15 o 
   3   1  17       29.69       29.67     17.73 o 
   4   1  17       13.00       16.91     16.86 o 
   5   1  17       22.20      -11.33     20.54 o 
   6   1  17        5.25       36.86     36.52 o 
   7   1  17        6.29       -9.67     18.25 o 
  -7   2  17       32.21        9.03     27.12 o 
  -6   2  17       13.30        1.69     17.23 o 
  -5   2  17       10.68      -16.28     14.61 o 
  -4   2  17        2.86       13.94     16.00 o 
  -3   2  17       54.81       40.56     18.29 o 
  -2   2  17       77.19       26.33     32.14 o 
  -1   2  17       11.73        1.80     20.69 o 
   0   2  17        2.06       11.36     21.27 o 
   1   2  17       11.62       15.12     20.59 o 
   2   2  17       78.46       49.07     17.79 o 
   3   2  17       54.34       69.50     20.39 o 
   4   2  17        2.74        1.53     16.27 o 
   5   2  17       11.34       24.60     23.87 o 
   6   2  17       13.72        3.44     46.46 o 
   7   2  17       31.52       44.45     29.02 o 
  -7   3  17        7.85       43.48     26.88 o 
  -6   3  17       14.49       53.76     19.40 o 
  -5   3  17        2.04        8.21     15.07 o 
  -4   3  17        8.50        3.08     15.55 o 
  -3   3  17       23.25       21.79     16.67 o 
  -2   3  17        4.66       -4.33     13.17 o 
  -1   3  17      133.42      136.34     33.26 o 
   0   3  17       24.98       35.38     21.37 o 
   1   3  17      130.59       66.25     27.34 o 
   2   3  17        4.71       15.50     15.25 o 
   3   3  17       23.63       34.94     20.82 o 
   4   3  17        8.09       -1.77     18.85 o 
   5   3  17        1.91      -15.91     30.37 o 
   6   3  17       14.70       -9.29     20.80 o 
   7   3  17        7.54       18.22     24.55 o 
  -6   4  17       67.32      111.95     26.01 o 
  -5   4  17        9.68       25.58     18.46 o 
  -4   4  17       23.47       45.92     18.64 o 
  -3   4  17       26.98       10.47     15.68 o 
  -2   4  17       29.32       15.32     15.14 o 
  -1   4  17       65.12       47.11     23.78 o 
   0   4  17       89.16       92.65     29.63 o 
   1   4  17       66.25       81.86     52.79 o 
   2   4  17       29.38       30.63     24.79 o 
   3   4  17       27.31       13.63     20.15 o 
   4   4  17       23.16        8.49     20.82 o 
   5   4  17        9.31       13.76     22.13 o 
   6   4  17       68.05       85.74     64.36 o 
  -6   5  17        3.96        0.93     18.36 o 
  -5   5  17       29.15       31.73     20.18 o 
  -4   5  17        1.30      -10.05     15.42 o 
  -3   5  17        8.16        5.83     16.99 o 
  -2   5  17        8.53        1.74     22.10 o 
  -1   5  17       41.72       28.19     25.82 o 
   0   5  17        0.05       -3.61     20.38 o 
   1   5  17       41.55       12.21     30.37 o 
   2   5  17        9.50        4.56     16.46 o 
   3   5  17        9.19      -18.19     14.87 o 
   4   5  17        1.28        5.08     20.28 o 
   5   5  17       28.57        2.00     22.06 o 
   6   5  17        3.84       14.89     25.95 o 
  -5   6  17        1.93      -19.11     32.18 o 
  -4   6  17        2.49       22.52     24.78 o 
  -3   6  17        5.02       17.50     25.04 o 
  -2   6  17       28.43        2.89     23.52 o 
  -1   6  17       50.18       96.98     51.16 o 
   0   6  17       23.66       19.13     23.39 o 
   1   6  17       49.61       96.93     29.91 o 
   2   6  17       29.18       43.89     23.38 o 
   3   6  17        5.39        0.08     18.13 o 
   4   6  17        2.19       -4.96     15.82 o 
   5   6  17        2.20      -10.47     20.88 o 
  -4   7  17       17.62       17.34     27.23 o 
  -3   7  17       22.16       40.39     27.55 o 
  -2   7  17       13.05      -11.27     21.85 o 
  -1   7  17       32.97       47.37     27.92 o 
   0   7  17       26.06        3.45     24.95 o 
   1   7  17       32.66        5.06     30.73 o 
   2   7  17       13.35       28.32     23.65 o 
   3   7  17       22.42       21.51     24.59 o 
   4   7  17       17.62       20.70     25.24 o 
  -3   8  17       17.39       -1.81     25.31 o 
  -2   8  17       21.53       76.57     30.93 o 
  -1   8  17        4.49       32.36     38.87 o 
   0   8  17        3.64        1.91     27.99 o 
   1   8  17        4.73       49.89     40.85 o 
   2   8  17       21.75       13.34     39.59 o 
   3   8  17       17.40       42.43     21.54 o 
   0   0  18       61.40      103.04     44.11 o 
   1   0  18        0.94       -9.92     20.81 o 
   2   0  18      103.84       90.13     28.74 o 
   3   0  18        0.10      -13.60     16.21 o 
   4   0  18       16.80       10.84     16.78 o 
   5   0  18       10.64       10.76     18.97 o 
   6   0  18        0.22       -6.37     20.85 o 
  -6   1  18       16.76       18.68     24.92 o 
  -5   1  18       13.24      -15.30     16.50 o 
  -4   1  18        3.17       -4.58     16.27 o 
  -3   1  18       39.87       67.47     20.91 o 
  -2   1  18       12.30       18.75     30.91 o 
  -1   1  18       11.99       20.61     23.27 o 
   0   1  18       32.37       16.27     23.78 o 
   1   1  18       12.78       21.81     21.86 o 
   2   1  18       12.62       17.84     21.60 o 
   3   1  18       38.79       83.06     22.15 o 
   4   1  18        3.22       22.61     19.44 o 
   5   1  18       12.89       14.31     23.32 o 
   6   1  18       17.35       34.27     25.74 o 
  -6   2  18        9.47       -1.86     18.50 o 
  -5   2  18        1.51      -25.14     19.98 o 
  -4   2  18        3.58        3.05     19.99 o 
  -3   2  18      132.91      130.89     24.60 o 
  -2   2  18       26.31       10.99     21.70 o 
  -1   2  18        6.31       29.64     25.32 o 
   0   2  18      109.72      145.89     32.71 o 
   1   2  18        6.47        9.04     20.20 o 
   2   2  18       27.78       20.07     40.49 o 
   3   2  18      133.11      116.06     31.45 o 
   4   2  18        3.30       -6.30     24.22 o 
   5   2  18        1.44       -8.31     21.87 o 
   6   2  18        9.73       -6.34     23.63 o 
  -6   3  18        3.40       -2.65     20.82 o 
  -5   3  18       20.73       21.92     19.60 o 
  -4   3  18       13.08       23.31     17.23 o 
  -3   3  18       63.72      100.11     27.11 o 
  -2   3  18       15.07       22.88     43.02 o 
  -1   3  18       33.99       35.92     23.71 o 
   0   3  18       51.31       53.82     29.63 o 
   1   3  18       33.55       12.74     22.96 o 
   2   3  18       14.87       21.53     23.67 o 
   3   3  18       64.01       88.56     22.79 o 
   4   3  18       12.15       -9.76     20.43 o 
   5   3  18       19.79       28.20     23.78 o 
   6   3  18        3.21      -30.26     20.18 o 
  -5   4  18       19.78       -2.57     23.19 o 
  -4   4  18       11.86      -12.76     14.89 o 
  -3   4  18        9.25        2.96     16.43 o 
  -2   4  18        9.52       20.23     23.73 o 
  -1   4  18       14.62      -17.13     41.76 o 
   0   4  18       18.95       40.77     23.25 o 
   1   4  18       14.62       29.43     26.13 o 
   2   4  18        9.90        6.40     23.45 o 
   3   4  18        8.85       23.92     22.94 o 
   4   4  18       11.59       23.42     23.87 o 
   5   4  18       18.78      -10.12     29.10 o 
  -5   5  18       13.97       25.09     22.45 o 
  -4   5  18        6.66        5.60     18.32 o 
  -3   5  18        0.73      -16.36     23.14 o 
  -2   5  18        1.89        7.54     25.16 o 
  -1   5  18       16.73       14.02     24.40 o 
   0   5  18        5.98        3.89     27.84 o 
   1   5  18       17.24       18.22     24.06 o 
   2   5  18        1.99      -27.84     30.73 o 
   3   5  18        0.92      -17.90     16.40 o 
   4   5  18        6.50      -22.34     22.62 o 
   5   5  18       13.80        7.65     27.07 o 
  -4   6  18        1.57       -5.06     27.99 o 
  -3   6  18       19.97       23.18     27.35 o 
  -2   6  18        2.68       -6.98     25.30 o 
  -1   6  18        7.48       -6.63     28.92 o 
   0   6  18       13.55       -9.79     21.98 o 
   1   6  18        7.35        0.31     31.63 o 
   2   6  18        2.25        4.34     27.48 o 
   3   6  18       20.17        7.53     21.31 o 
   4   6  18        1.46       -7.31     19.20 o 
  -2   7  18        2.09        3.29     27.84 o 
  -1   7  18       24.66       20.65     27.12 o 
   0   7  18       50.84       22.74     34.53 o 
   1   7  18       24.83       15.91     37.96 o 
   2   7  18        2.19       30.01     40.13 o 
   1   0  19        0.17       25.86     22.87 o 
   2   0  19        4.25       -0.57     23.13 o 
   3   0  19        5.34        9.67     25.65 o 
   4   0  19        0.97       26.13     18.95 o 
   5   0  19        7.83       14.35     23.41 o 
  -5   1  19        1.65      -21.35     18.07 o 
  -4   1  19       14.33       12.77     18.84 o 
  -3   1  19       15.41       33.59     28.18 o 
  -2   1  19       10.79       15.68     25.96 o 
  -1   1  19       22.44        8.87     24.76 o 
   0   1  19       88.79      179.79     65.98 o 
   1   1  19       23.18       35.25     26.33 o 
   2   1  19       11.16       16.17     24.25 o 
   3   1  19       15.04       17.89     24.37 o 
   4   1  19       14.63       47.75     22.33 o 
   5   1  19        1.58       -7.58     33.08 o 
  -5   2  19       10.46      -29.60     19.76 o 
  -4   2  19        0.33       -8.80     20.14 o 
  -3   2  19        6.89       -7.31     28.02 o 
  -2   2  19       32.52       11.88     26.05 o 
  -1   2  19        1.42       22.98     26.44 o 
   0   2  19       97.81       99.85     34.05 o 
   1   2  19        1.31      -12.95     22.09 o 
   2   2  19       32.15       45.75     28.12 o 
   3   2  19        6.77       14.84     23.00 o 
   4   2  19        0.37      -21.40     20.99 o 
   5   2  19       10.47      -14.87     26.21 o 
  -5   3  19       19.51       59.24     22.26 o 
  -4   3  19        3.46       -5.79     16.92 o 
  -3   3  19        5.73       21.87     24.28 o 
  -2   3  19       16.96        1.45     20.43 o 
  -1   3  19        9.45        7.56     25.68 o 
   0   3  19       23.29        0.04     23.35 o 
   1   3  19        9.72        4.93     25.43 o 
   2   3  19       16.76       16.21     24.45 o 
   3   3  19        5.49      -42.30     30.37 o 
   4   3  19        3.70       -0.39     23.62 o 
   5   3  19       19.83       26.38     25.16 o 
  -4   4  19        7.80       -8.52     33.61 o 
  -3   4  19       16.40       18.03     26.55 o 
  -2   4  19        2.22       15.39     26.18 o 
  -1   4  19        0.70      -40.52     30.37 o 
   0   4  19       63.38       93.31     33.02 o 
   1   4  19        0.82       15.26     33.62 o 
   2   4  19        2.62       17.97     27.30 o 
   3   4  19       16.53       69.05     42.66 o 
   4   4  19        7.58       -7.26     22.11 o 
  -3   5  19        1.76      -20.00     24.79 o 
  -2   5  19       10.38       19.92     25.82 o 
  -1   5  19        9.65        1.85     26.95 o 
   0   5  19        8.74        8.86     26.33 o 
   1   5  19       10.32       39.92     29.42 o 
   2   5  19       10.70        3.62     29.65 o 
   3   5  19        1.76       54.59     44.11 o 
  -2   6  19        3.15       -3.78     24.59 o 
  -1   6  19        1.05       -0.29     25.36 o 
   0   6  19        9.09       -8.84     25.84 o 
   1   6  19        1.17       40.13     38.68 o 
   2   6  19        3.04       24.58     30.73 o 
   0   0  20        3.07       20.25     40.85 o 
   1   0  20       14.33        7.20     24.90 o 
   2   0  20       12.88        0.60     35.25 o 
   3   0  20        3.21       32.15     28.29 o 
   4   0  20        5.92       17.74     47.18 o 
  -4   1  20        1.78       -3.88     20.39 o 
  -3   1  20        2.68       -2.56     28.62 o 
  -2   1  20        6.30      -16.31     27.23 o 
  -1   1  20        4.39       -9.19     27.32 o 
   0   1  20        4.27        5.68     27.33 o 
   1   1  20        4.33        2.89     25.67 o 
   2   1  20        6.22      -19.96     24.24 o 
   3   1  20        2.89       -2.57     28.88 o 
   4   1  20        1.67       29.65     36.15 o 
  -3   2  20        4.01      -10.47     26.48 o 
  -2   2  20        8.15        2.33     25.76 o 
  -1   2  20       20.22        6.25     27.63 o 
   0   2  20      129.22      110.04     34.00 o 
   1   2  20       20.36       28.56     30.09 o 
   2   2  20        8.32        1.76     25.09 o 
   3   2  20        3.94       26.72     28.46 o 
  -3   3  20        9.36        6.92     28.09 o 
  -2   3  20        7.93      -15.23     37.06 o 
  -1   3  20       10.50       25.75     28.77 o 
   0   3  20       32.44      -21.19     28.69 o 
   1   3  20       10.89       26.21     27.15 o 
   2   3  20        7.70      -16.53     32.00 o 
   3   3  20        9.02       33.26     39.05 o 
  -2   4  20       15.93        1.89     29.27 o 
  -1   4  20       11.42       18.29     29.02 o 
   0   4  20        2.35        8.88     26.96 o 
   1   4  20       11.68       -7.74     25.35 o 
   2   4  20       15.21       24.03     30.90 o 
   1   0  21        1.77       -3.39     28.20 o 
  -1   1  21       16.08       23.41     31.08 o 
   0   1  21        0.03       -5.26     35.07 o 
   1   1  21       16.76       26.65     29.70 o 
                                                 
